# Supplementary material for: MYOD1 mutation drives cancer stem cell pathways and therapy-resistance in spindle cell/sclerosing rhabdomyosarcoma
Source: Nat Commun. 2026 Jun 3;17:7129. doi: 10.1038/s41467-026-73546-7 (PMC13396186; doi:10.1038/s41467-026-73546-7)
Supplement: Supplementary file 4 — Supplementary Data 1-7 [file 41467_2026_73546_MOESM4_ESM.xlsx]

## Sheet: Supplementary Data 1
	Supplementary Data 1. Genes that are differentially regulated by MYOD1L122R based on bulk RNA-sequencing of engineered cell models.
	L122R_UP (179 genes)		RD HDR		RD OE		Ruch2 +Dox			L122R_DOWN (265 genes)		RD HDR		RD OE		Ruch2 +Dox
	Ensembl ID	HGNC ID	log2FoldChange	padj	log2FoldChange	padj	log2FoldChange	padj		Ensembl ID	HGNC ID	log2FoldChange	padj	log2FoldChange	padj	log2FoldChange	padj
	ENSG00000109819	PPARGC1A	2.90095	0.00331798	2.75524	1.80205e-09	1.23776	4.95604e-05		ENSG00000095637	SORBS1	-3.79407	7.94e-09	-3.40037	1.04148e-16	-3.08608	4.497e-71
	ENSG00000160013	PTGIR	2.97822	2.3e-05	1.81787	0.0020955	3.12886	0.013252		ENSG00000240891	PLCXD2	-2.19137	3.63e-05	-1.92045	3.82024e-15	-2.02614	2.14961e-06
	ENSG00000102174	PHEX	1.59088	0.0247378	2.294	8.93984e-07	1.88486	7.60077e-05		ENSG00000122180	MYOG	-3.22723	2.15e-06	-3.84571	2.00297e-243	-13.2111	2.57464e-13
	ENSG00000136542	GALNT5	2.41316	0.0066144	9.82331	7.25012e-37	3.59868	8.24844e-32		ENSG00000289950	no known protein	-5.17199	1.66e-08	-4.97821	1.82458e-18	-10.0569	5.74244e-15
	ENSG00000160219	GAB3	2.75377	7.44e-06	3.13383	2.26293e-48	2.80689	9.91401e-07		ENSG00000279359	no known protein	-2.92377	0.00525284	-5.76668	1.19512e-09	-4.074	0.0226566
	ENSG00000205978	NYNRIN	1.59731	0.000601558	1.12068	5.64997e-15	2.74227	7.1046e-09		ENSG00000211651	IGLV1-44	-4.36471	2.27e-05	-4.28888	3.72051e-16	-7.67918	1.14611e-07
	ENSG00000164220	F2RL2	3.30811	1.03e-13	2.94859	8.02039e-28	2.38339	2.27382e-19		ENSG00000129170	CSRP3	-3.59265	0.000181626	-2.34666	1.18331e-08	-8.68641	9.38795e-11
	ENSG00000104332	SFRP1	3.12954	3.91e-05	3.65928	8.26436e-165	2.6028	2.64689e-09		ENSG00000230084	ZBTB47-AS1	-1.67842	0.034369	-1.96218	4.72897e-09	-2.88164	8.06346e-17
	ENSG00000183840	GPR39	2.54849	1.92e-05	2.99925	3.72046e-10	1.41396	5.58505e-13		ENSG00000003249	DBNDD1	-1.38716	1.88e-08	-1.43689	2.32541e-71	-7.5984	8.41725e-181
	ENSG00000126785	RHOJ	4.32619	0.00236481	1.80625	0.0159289	1.00764	0.000663273		ENSG00000081138	CDH7	-6.32362	5.1e-09	-1.40994	3.64751e-12	-3.85437	0.0221133
	ENSG00000117226	GBP3	1.46287	1.35e-05	3.41002	1.59863e-35	1.34667	0.000146151		ENSG00000168509	HJV	-3.29289	0.0133006	-4.36457	9.50269e-85	-9.41039	5.67937e-18
	ENSG00000198743	SLC5A3	1.31583	1.34e-05	1.53112	1.16554e-38	1.30243	0.00239557		ENSG00000100206	DMC1	-5.35781	6.89e-08	-2.07691	1.57725e-07	-5.44568	2.42932e-11
	ENSG00000134954	ETS1	1.88258	6.92e-07	2.5043	1.42595e-65	3.0295	1.76273e-44		ENSG00000109758	HGFAC	-2.00914	0.000567347	-1.57576	0.000851933	-6.59709	3.60012e-06
	ENSG00000069702	TGFBR3	2.80301	1.91e-31	1.24186	1.84057e-19	2.09522	3.01497e-09		ENSG00000157368	IL34	-2.61199	0.00137452	-5.02759	3.03503e-131	-8.58639	2.55553e-224
	ENSG00000183134	PTGDR2	1.78126	4.09e-05	4.38234	8.0498e-47	6.85397	2.22913e-07		ENSG00000187550	SBK2	-2.44308	9.23e-10	-1.4195	1.17e-31	-7.91268	5.41741e-23
	ENSG00000164733	CTSB	1.28926	1.9e-09	1.66438	3.62958e-37	1.51925	1.439e-14		ENSG00000196169	KIF19	-4.43665	0.000435319	-3.80781	6.57675e-24	-8.14856	1.02646e-08
	ENSG00000164604	GPR85	1.77611	0.00259758	1.56877	0.00192063	2.20573	0.00221711		ENSG00000234281	LANCL1-AS1	-3.29736	0.0102355	-4.38237	2.58032e-88	-7.74533	1.24652e-08
	ENSG00000177374	HIC1	3.78924	5.96e-06	4.01945	1.56008e-197	1.92086	3.95996e-12		ENSG00000149527	PLCH2	-3.42454	1.16e-16	-3.67721	3.50036e-46	-4.13452	2.40765e-17
	ENSG00000088808	PPP1R13B	1.05205	9.12e-06	1.54666	6.99224e-25	2.66175	1.79549e-38		ENSG00000198125	MB	-2.79318	0.0113248	-3.60435	3.14822e-77	-5.682	0.000194861
	ENSG00000150556	LYPD6B	1.77563	4.25e-05	1.19385	2.28857e-27	3.99764	0.00692802		ENSG00000164187	LMBRD2	-1.11577	4.73e-07	-1.68886	5.24592e-33	-1.50201	0.00334208
	ENSG00000092969	TGFB2	6.22728	3.65e-26	2.11071	4.40785e-09	2.19184	3.39921e-24		ENSG00000173210	ABLIM3	-2.97142	0.0181218	-4.62082	2.16179e-46	-3.3107	4.58982e-58
	ENSG00000106366	SERPINE1	1.57716	0.000220389	1.82655	4.95828e-15	1.96029	3.37626e-17		ENSG00000154553	PDLIM3	-1.30686	3.27e-05	-1.39028	5.79758e-134	-9.16968	1.34084e-109
	ENSG00000090339	ICAM1	2.4564	0.0170047	1.63904	0.0110807	4.61994	3.3475e-66		ENSG00000140807	NKD1	-1.59068	0.00356089	-1.87036	1.63209e-06	-2.15752	6.76364e-09
	ENSG00000198682	PAPSS2	1.35625	0.00650938	1.86602	6.81051e-29	2.07898	6.2822e-50		ENSG00000100276	RASL10A	-1.77005	0.0116984	-2.67457	2.72742e-09	-8.88526	1.31963e-15
	ENSG00000163430	FSTL1	2.09596	2.48e-09	1.84922	0	2.04482	5.98345e-16		ENSG00000129757	CDKN1C	-1.13152	0.0219008	-1.49707	4.41565e-12	-1.71815	4.57976e-11
	ENSG00000049323	LTBP1	4.8445	3.95e-07	1.78052	1.36661e-08	1.09531	4.00064e-13		ENSG00000260807	CEROX1	-1.22064	0.00045854	-1.25163	1.53928e-22	-9.1371	1.67475e-93
	ENSG00000131378	RFTN1	1.71786	4.76e-15	2.22445	6.18343e-39	1.85227	2.14527e-27		ENSG00000212724	KRTAP2-3	-1.53154	0.0118528	-2.82663	1.60559e-09	-4.0333	2.17162e-08
	ENSG00000139946	PELI2	3.04089	0.00148296	3.80636	2.70819e-44	3.6851	1.66243e-21		ENSG00000168530	MYL1	-2.86577	0.0118528	-3.25105	3.43079e-44	-12.8016	4.69567e-12
	ENSG00000105880	DLX5	2.56812	0.0253596	1.14141	0.0126986	1.39802	0.00353212		ENSG00000170175	CHRNB1	-1.19215	9.17e-08	-2.10712	7.88421e-188	-3.60746	5.13964e-82
	ENSG00000198597	ZNF536	6.07725	5.82e-26	1.99907	1.5057e-07	3.01387	1.06083e-11		ENSG00000174403	CRMA	-2.47409	0.0142478	-1.76898	0.00713369	-6.16177	1.6687e-06
	ENSG00000235609	no protein	1.60493	9.91e-06	1.13262	1.04893e-22	1.1546	0.0135848		ENSG00000139438	FAM222A	-1.59474	1.14e-07	-1.4624	9.35698e-43	-2.8569	1.07573e-46
	ENSG00000162946	DISC1	1.58885	1.05e-10	1.36753	9.35915e-33	1.25009	2.694e-08		ENSG00000187994	RINL	-1.25604	0.0125657	-1.79457	7.95174e-60	-2.32488	9.40065e-22
	ENSG00000248429	GASK1B-AS1	6.10317	1.58e-16	2.03755	2.7093e-14	4.46284	0.0095959		ENSG00000102385	DRP2	-1.23202	0.00256137	-2.59213	6.61187e-36	-3.26112	3.28037e-26
	ENSG00000110328	GALNT18	3.10665	4.7e-09	3.70875	9.19851e-24	3.55634	7.52579e-93		ENSG00000163406	SLC15A2	-1.56499	0.000348847	-2.14691	5.45956e-34	-1.5525	0.0259325
	ENSG00000111962	UST	2.20173	2.8e-07	1.45887	8.20531e-10	3.01303	1.73574e-73		ENSG00000275993	no known protein	-1.37327	2.19e-09	-1.59845	3.86369e-17	-4.18345	6.30148e-93
	ENSG00000071242	RPS6KA2	3.65153	1.18e-72	1.38189	4.09029e-46	2.51666	1.20151e-11		ENSG00000162461	SLC25A34	-2.16115	6.61e-07	-3.11012	1.46461e-66	-6.30566	4.63007e-63
	ENSG00000248383	PCDHAC1	2.44161	3.04e-09	2.28194	5.92719e-58	2.53504	0.0210671		ENSG00000262179	MYMX	-1.7402	0.000649199	-3.59827	1.57502e-46	-3.56807	1.92165e-07
	ENSG00000064989	CALCRL	3.66998	4.72e-16	1.89335	2.04061e-29	2.27439	2.42969e-10		ENSG00000112183	RBM24	-1.13711	0.00639123	-1.53238	7.72266e-91	-6.47453	1.22456e-175
	ENSG00000144218	AFF3	7.65897	5.62e-47	1.74655	1.20678e-05	5.2664	0.000360398		ENSG00000233175	FMNL1-AS1	-1.3765	0.0418353	-1.00104	0.00289402	-3.43817	8.52865e-05
	ENSG00000229425	no protein	5.5737	1.22e-30	5.80438	2.80918e-10	6.95472	6.59775e-26		ENSG00000086967	MYBPC2	-3.67995	0.00109272	-2.44231	1.56633e-30	-14.5147	6.25205e-32
	ENSG00000196954	CASP4	1.62318	7.91e-08	2.15765	1.73731e-40	1.52815	5.65429e-19		ENSG00000143632	ACTA1	-3.35702	0.00028846	-4.32398	2.4889e-46	-11.1253	3.23014e-25
	ENSG00000285868	no known protein	4.36663	3.15e-20	4.62789	6.35473e-68	2.1445	0.00154394		ENSG00000254586	no known protein	-2.26278	0.00239	-4.29141	2.85231e-42	-11.3573	1.16021e-19
	ENSG00000123560	PLP1	6.27499	1.98e-08	6.84799	8.70623e-10	12.5606	2.05021e-24		ENSG00000168389	MFSD2A	-1.28885	0.000595086	-1.99989	3.49555e-33	-4.02183	6.07837e-72
	ENSG00000164741	DLC1	4.30573	2.74e-35	1.32459	2.16342e-05	1.6136	6.05583e-13		ENSG00000145198	VWA5B2	-2.06205	0.0108479	-2.78407	6.88882e-12	-2.07524	0.00342711
	ENSG00000104415	CCN4	5.98898	0.000217446	3.22392	0.000279398	5.63145	4.42986e-86		ENSG00000205056	LINC02397	-1.18967	0.000990457	-2.36444	6.56416e-47	-4.52015	1.5862e-14
	ENSG00000071246	VASH1	3.22376	6.64e-06	1.64632	4.47121e-10	1.33545	3.08025e-08		ENSG00000198948	MFAP3L	-2.61948	3.05e-12	-1.30537	8.18767e-13	-2.09625	2.72555e-09
	ENSG00000133110	POSTN	4.90389	9.03e-22	3.50623	1.20064e-10	5.74527	1.09975e-17		ENSG00000166317	SYNPO2L	-1.71923	0.000174813	-1.11722	4.05743e-06	-1.48067	5.17982e-14
	ENSG00000151239	TWF1	1.18649	1.35e-25	1.63505	1.06206e-27	1.15569	0.0197835		ENSG00000117013	KCNQ4	-2.28684	0.000236346	-1.50045	0.000359255	-8.49241	1.6325e-96
	ENSG00000158258	CLSTN2	4.78564	0.000113944	4.74682	1.06461e-88	1.14964	3.2496e-09		ENSG00000144824	PHLDB2	-1.04228	0.000154524	-1.81955	1.74285e-25	-2.09045	3.38831e-05
	ENSG00000155962	CLIC2	2.42607	0.000212259	5.67586	1.46392e-62	4.09363	3.79303e-21		ENSG00000099957	P2RX6	-1.21395	5.24e-09	-1.81821	1.54715e-59	-3.7115	1.26279e-52
	ENSG00000102575	ACP5	2.14651	0.00893011	2.85604	5.34135e-67	2.34179	9.74648e-10		ENSG00000187616	MYMK	-1.80888	0.0419705	-1.64093	1.21516e-27	-4.46135	8.62473e-36
	ENSG00000141622	RNF165	1.05445	0.00105924	1.33064	1.42558e-24	3.58303	6.76481e-35		ENSG00000250007	GJD2-DT	-2.44486	0.00781678	-3.22053	5.08582e-88	-6.88725	9.48813e-07
	ENSG00000151474	FRMD4A	2.97031	3.73e-19	1.91788	6.631e-46	1.16564	9.71563e-12		ENSG00000114854	TNNC1	-4.48864	3.87e-05	-3.84647	9.66195e-32	-11.8624	1.17566e-229
	ENSG00000128641	MYO1B	1.169	8.9e-07	2.69017	0	5.18797	2.12301e-43		ENSG00000204099	NEU4	-3.35104	0.00723236	-4.54867	1.0563e-15	-10.7407	1.83043e-23
	ENSG00000146966	DENND2A	1.94159	8.5e-10	1.72562	2.91153e-79	1.11398	1.08266e-06		ENSG00000260337	no known protein	-2.61754	0.0134515	-4.18548	1.8483e-12	-5.41284	5.52245e-05
	ENSG00000248544	no known protein	4.04453	4.1e-07	5.09191	2.42076e-16	4.34638	0.00144303		ENSG00000135902	CHRND	-1.84185	0.000170616	-2.13672	1.44038e-16	-9.08913	1.6366e-11
	ENSG00000099250	NRP1	3.16931	1.76e-05	3.48453	6.12495e-19	1.4223	4.98997e-11		ENSG00000147166	ITGB1BP2	-1.78748	2.57e-05	-1.97518	6.8991e-07	-6.70242	6.71563e-53
	ENSG00000185614	INKA1	1.7767	5.15e-07	1.54135	1.50414e-43	1.31552	0.000103767		ENSG00000198467	TPM2	-1.19083	7.52e-16	-2.19222	8.05717e-59	-4.0168	2.58204e-56
	ENSG00000104419	NDRG1	1.94036	3.92e-10	3.19458	2.09595e-39	4.36849	3.70139e-141		ENSG00000110195	FOLR1	-2.62892	0.026057	-4.50131	2.2492e-26	-9.19841	5.11139e-33
	ENSG00000033122	LRRC7	6.23092	7.31e-12	2.99436	1.18007e-62	3.89849	1.54895e-12		ENSG00000137124	ALDH1B1	-1.00749	2.89e-12	-1.01707	2.53265e-22	-4.26995	1.22695e-223
	ENSG00000095951	HIVEP1	2.00727	3.83e-21	1.11714	7.74345e-35	1.14489	5.19848e-05		ENSG00000105711	SCN1B	-1.16568	0.011441	-1.8651	1.24444e-08	-2.34747	7.97284e-31
	ENSG00000113721	PDGFRB	1.49231	5.12e-06	1.02513	5.76129e-09	1.27861	7.87588e-07		ENSG00000199080	MIR133B	-2.94011	9.23e-08	-3.09656	7.50749e-60	-10.2201	8.92007e-16
	ENSG00000198879	SFMBT2	1.31571	8.85e-15	1.90904	3.44397e-83	3.32068	2.16673e-31		ENSG00000101198	NKAIN4	-2.07449	1.42e-05	-2.07683	1.25992e-15	-8.98693	6.83474e-12
	ENSG00000106560	GIMAP2	2.23463	0.00142316	1.81722	7.07334e-09	2.47177	0.00415713		ENSG00000146054	TRIM7	-2.43747	0.000266377	-3.99917	2.03657e-85	-2.51489	3.87742e-06
	ENSG00000168477	TNXB	1.11497	0.043763	2.37735	9.70115e-14	8.82531	2.20255e-60		ENSG00000172399	MYOZ2	-3.13714	0.00307533	-4.41237	1.20427e-43	-8.94267	1.04019e-36
	ENSG00000120708	TGFBI	4.00697	6e-06	2.91069	2.45681e-99	2.55718	1.03731e-23		ENSG00000213892	CEACAM16	-3.8967	0.0019493	-5.30486	1.64527e-21	-10.3197	1.36253e-08
	ENSG00000237187	NR2F1-AS1	1.54573	1.48e-11	2.05819	8.30902e-54	1.08408	5.26055e-05		ENSG00000180209	MYL11	-3.09817	0.0298385	-3.83035	9.28972e-64	-13.4241	1.00869e-48
	ENSG00000132274	TRIM22	2.80248	0.000177644	2.68794	0.00112152	1.90727	1.3441e-10		ENSG00000198336	MYL4	-2.95848	0.000802741	-3.88827	1.02402e-37	-5.7635	0.00147745
	ENSG00000170381	SEMA3E	2.89873	0.00181974	3.32372	2.50152e-07	2.21141	4.2425e-12		ENSG00000175084	DES	-2.23724	3.22e-06	-1.7761	3.21138e-32	-7.44235	9.60702e-76
	ENSG00000104205	SGK3	2.05916	5.47e-05	1.66418	0.00490957	1.65676	0.000465353		ENSG00000214960	CRPPA	-1.28547	0.00567417	-1.49645	9.53011e-16	-2.1495	6.33853e-11
	ENSG00000165071	TMEM71	7.88033	1.82e-14	6.64801	1.21099e-17	4.98859	3.1152e-15		ENSG00000135424	ITGA7	-1.56409	9.22e-07	-1.02303	6.91237e-15	-5.01973	1.66746e-199
	ENSG00000148344	PTGES	1.80175	2.93e-07	2.04374	1.64512e-17	5.65675	5.07294e-34		ENSG00000109846	CRYAB	-2.41863	0.000634053	-2.50761	6.88287e-09	-6.77371	1.15167e-55
	ENSG00000281903	LINC02246	1.70453	0.000131328	1.00673	0.000167784	1.64093	0.028302		ENSG00000170961	HAS2	-4.28876	3.87e-05	-1.82326	2.76435e-35	-1.3901	0.00100085
	ENSG00000159784	FAM131B	2.19248	2.53e-08	1.37404	8.6203e-09	2.74674	8.13336e-05		ENSG00000179456	ZBTB18	-1.54025	1.28e-06	-1.6834	0	-2.05506	4.38806e-15
	ENSG00000133401	PDZD2	3.65945	0.0194951	5.23201	2.92514e-24	6.25821	4.72859e-11		ENSG00000179057	IGSF22	-3.49342	0.0328987	-3.13593	1.62962e-30	-11.6337	1.77017e-27
	ENSG00000134256	CD101	3.72368	5.94e-06	1.14543	0.00931379	6.05111	5.93248e-17		ENSG00000119686	FLVCR2	-2.13737	3.57e-05	-2.73913	1.02652e-37	-6.10579	1.865e-87
	ENSG00000120833	SOCS2	1.88726	2.25e-11	1.24408	1.94002e-37	1.60644	5.96097e-11		ENSG00000188501	LCTL	-2.47559	6.14e-11	-2.40297	1.07779e-13	-3.82382	2.41938e-15
	ENSG00000151572	ANO4	6.22819	4.28e-27	7.32779	1.6022e-22	3.2963	1.55244e-13		ENSG00000260442	ATP2A1-AS1	-1.89761	6.81e-10	-1.60298	2.81169e-14	-3.00462	1.29827e-17
	ENSG00000163683	SMIM14	2.16568	2.13e-06	2.05819	1.86384e-53	2.0243	1.96656e-20		ENSG00000231274	SBK3	-2.39886	9.17e-10	-1.7941	2.02254e-34	-4.87564	4.33906e-10
	ENSG00000146592	CREB5	1.53042	2.84e-13	1.07045	3.61601e-11	1.12665	0.000143846		ENSG00000101213	PTK6	-1.95032	0.0233715	-3.48456	2.53478e-66	-5.0432	3.0955e-49
	ENSG00000214944	ARHGEF28	1.01798	0.0185886	2.26923	2.02984e-51	1.83652	7.15e-09		ENSG00000170681	CAVIN4	-2.48954	0.00048482	-2.39988	6.48118e-19	-3.40436	1.25858e-30
	ENSG00000166147	FBN1	2.67043	1.07e-14	1.34614	6.10703e-195	1.02356	2.61001e-05		ENSG00000236397	DDX11L2	-1.08041	0.00806267	-1.14059	0.00227389	-1.12456	0.000319279
	ENSG00000105088	OLFM2	1.59507	2.5e-07	2.09323	5.78925e-12	3.4233	7.78829e-43		ENSG00000274373	no known protein	-2.41792	0.000816947	-2.34956	2.79638e-07	-2.39404	0.0245815
	ENSG00000163359	COL6A3	4.469	1.41e-05	1.31258	3.13266e-13	1.0341	5.18903e-06		ENSG00000143847	PPFIA4	-2.34377	1.8e-09	-2.46377	1.1421e-46	-4.57866	5.23377e-73
	ENSG00000086696	HSD17B2	6.70706	1.28e-08	6.20774	1.01929e-11	7.50587	1.5679e-08		ENSG00000072195	SPEG	-1.10115	9.2e-13	-1.11434	6.29029e-15	-2.19736	1.75373e-18
	ENSG00000171246	NPTX1	2.18063	7.1e-07	3.88868	5.71903e-173	3.76919	3.02995e-71		ENSG00000101298	SNPH	-1.06818	0.0229764	-1.13023	1.70602e-37	-1.31211	2.08274e-06
	ENSG00000176406	RIMS2	5.77001	0.000229317	8.15435	1.64362e-17	2.22187	9.49407e-07		ENSG00000177106	EPS8L2	-1.17399	0.0241244	-1.84197	2.07516e-16	-3.33561	1.22783e-45
	ENSG00000141837	CACNA1A	1.23696	0.00749835	1.19683	0.0265967	1.88661	7.14445e-26		ENSG00000246922	UBAP1L	-2.77378	3.04e-08	-3.19246	3.33898e-111	-1.7607	3.27966e-06
	ENSG00000136732	GYPC	2.09307	6.49e-07	1.34128	3.36123e-26	3.39819	1.55932e-46		ENSG00000196811	CHRNG	-1.51996	0.0330112	-2.67623	1.7657e-37	-14.2502	1.08597e-11
	ENSG00000163661	PTX3	10.7697	1.73e-15	4.15104	8.80151e-09	6.34035	4.3723e-127		ENSG00000122367	LDB3	-3.86002	0.00028806	-2.94429	3.83309e-42	-4.35084	5.67929e-67
	ENSG00000118523	CCN2	3.77235	1.15e-32	2.00904	8.78054e-13	1.62008	0.000174061		ENSG00000175920	DOK7	-2.70204	0.00269141	-3.11724	2.05931e-22	-6.36863	1.22601e-120
	ENSG00000225783	MIAT	2.16313	0.00081925	5.21757	0	5.07399	1.15844e-60		ENSG00000104879	CKM	-3.31913	0.0186435	-3.47785	1.81726e-44	-10.253	1.4592e-201
	ENSG00000143341	HMCN1	3.86791	0.0196467	3.73099	6.25343e-05	2.06771	2.59668e-06		ENSG00000159166	LAD1	-1.20704	5.63e-05	-2.15792	3.10123e-32	-12.7885	2.71982e-25
	ENSG00000115594	IL1R1	1.54925	0.00140509	3.22598	1.79579e-23	2.02134	2.01404e-18		ENSG00000137142	IGFBPL1	-1.61513	2.89e-09	-1.02385	5.41738e-31	-6.0003	6.69614e-10
	ENSG00000106991	ENG	1.67679	2.46e-13	1.20343	1.76114e-46	2.42678	3.0652e-27		ENSG00000132613	MTSS2	-1.64793	5.61e-15	-2.17505	5.18239e-151	-2.01533	2.65033e-20
	ENSG00000186469	GNG2	1.48604	4.13e-14	1.91227	2.25248e-58	1.33818	1.28874e-07		ENSG00000133101	CCNA1	-4.59446	0.000482597	-1.98915	0.00153843	-8.36145	2.30245e-10
	ENSG00000100739	BDKRB1	4.67255	8.18e-05	4.51491	4.16254e-42	6.17583	2.25678e-168		ENSG00000154027	AK5	-1.47675	3.82e-10	-2.68791	1.12993e-130	-1.56503	4.11342e-09
	ENSG00000156006	NAT2	1.88353	0.000612444	1.50958	0.0428644	3.66009	0.0239683		ENSG00000137474	MYO7A	-1.0628	0.00323775	-1.96084	4.52721e-26	-1.52639	3.37239e-05
	ENSG00000231672	DIRC3	2.91595	0.00255161	2.30742	1.09673e-10	1.00731	0.00244134		ENSG00000283662	no known protein	-4.62772	0.000791445	-1.7027	0.0407206	-5.84001	0.000462039
	ENSG00000238097	LINC02037	2.29691	0.000522023	1.75363	2.90394e-08	2.65875	0.00456898		ENSG00000142661	MYOM3	-4.10322	0.00588086	-4.19882	8.59286e-51	-7.03328	1.09204e-21
	ENSG00000172031	EPHX4	4.58199	1.69e-06	4.54085	3.32279e-07	2.90947	7.07568e-08		ENSG00000116981	NT5C1A	-2.61961	0.000538185	-2.61059	3.48493e-15	-5.46834	0.000132505
	ENSG00000133321	PLAAT4	3.25634	1.97e-06	1.48509	4.4696e-06	1.96996	0.00789176		ENSG00000091482	SMPX	-3.6673	0.00107753	-3.25305	1.25019e-41	-11.267	2.38284e-19
	ENSG00000279161	no known protein	1.83665	0.0193604	3.43786	0.00106131	3.4874	0.0195713		ENSG00000158457	TSPAN33	-2.32548	0.000223425	-2.59473	8.06732e-60	-6.06846	3.11288e-107
	ENSG00000137571	SLCO5A1	1.45147	0.00149995	1.35085	7.10657e-16	1.69867	1.69598e-17		ENSG00000109063	MYH3	-3.13612	0.0319958	-3.91076	1.33147e-22	-4.08823	8.74695e-44
	ENSG00000239922	no known protein	1.15656	6.36e-07	1.55214	1.32187e-20	1.87607	0.000676242		ENSG00000167680	SEMA6B	-1.44618	1.77e-10	-1.32442	1.13541e-137	-2.4764	1.31098e-21
	ENSG00000185745	IFIT1	1.22367	2.26e-09	1.22073	4.87123e-06	1.04954	0.00699882		ENSG00000177685	CRACR2B	-2.1934	6.49e-09	-2.11821	2.57037e-38	-6.22605	2.49462e-83
	ENSG00000135116	HRK	4.75878	7.3e-09	7.09113	1.07273e-15	7.70589	6.75772e-17		ENSG00000077009	NMRK2	-3.75871	0.00992436	-3.58073	1.45591e-06	-6.42255	0.000386272
	ENSG00000168016	TRANK1	2.88426	6.75e-05	1.42864	1.02884e-08	2.83732	1.8197e-31		ENSG00000162614	NEXN	-1.20255	2.63e-06	-1.67859	2.92849e-13	-1.65755	0.000262816
	ENSG00000144724	PTPRG	1.2265	0.000173503	1.57067	2.0452e-61	2.46442	1.29827e-17		ENSG00000183091	NEB	-1.57757	1.87e-05	-1.60285	1.39858e-33	-6.02705	3.27771e-43
	ENSG00000138135	CH25H	4.78663	0.00538839	5.91678	4.22817e-15	5.28664	4.63701e-115		ENSG00000227544	LINC03013	-2.98117	2.13e-06	-4.37032	4.7872e-35	-12.7072	1.17163e-24
	ENSG00000106823	ECM2	4.03529	2.78e-06	4.69692	1.13065e-06	3.70677	0.00166722		ENSG00000116983	HPCAL4	-2.10182	3.53e-05	-3.37492	1.51531e-111	-8.2427	1.17095e-09
	ENSG00000154589	LY96	1.53579	0.035628	2.12008	1.38904e-11	1.14605	1.20116e-12		ENSG00000163380	LMOD3	-2.25769	0.00141249	-2.28801	1.39436e-40	-8.89677	8.42361e-12
	ENSG00000155093	PTPRN2	2.78512	0.000278797	4.7344	2.96184e-10	6.26699	6.9742e-06		ENSG00000174611	KY	-3.39389	0.0152941	-5.04894	4.96476e-12	-3.87266	0.0373773
	ENSG00000146674	IGFBP3	3.78568	7.31e-38	3.60271	8.05742e-94	1.65431	2.16102e-09		ENSG00000135324	MRAP2	-1.60949	0.0090768	-1.50352	4.55955e-08	-2.18305	1.09458e-06
	ENSG00000111859	NEDD9	4.19548	1.81e-18	2.01546	1.28862e-10	2.38181	9.30717e-10		ENSG00000145604	SKP2	-1.0625	8.6e-15	-1.81303	1.33242e-57	-1.70493	3.99233e-08
	ENSG00000166448	TMEM130	1.31364	0.0154233	1.7389	0.000405441	4.30939	8.57025e-10		ENSG00000077522	ACTN2	-2.61893	0.00372939	-3.21	9.78646e-58	-6.54646	7.07953e-06
	ENSG00000111885	MAN1A1	4.36566	1.76e-08	2.64572	1.13792e-25	1.79892	2.37407e-07		ENSG00000215861	no known protein	-2.70903	0.000654025	-2.94145	1.55984e-11	-2.15644	8.16469e-13
	ENSG00000118596	SLC16A7	4.53985	6.19e-12	3.08126	3.54317e-19	1.93245	8.44795e-06		ENSG00000157570	TSPAN18	-3.96947	8.54e-05	-2.75787	3.85999e-11	-4.60159	3.16318e-12
	ENSG00000122641	INHBA	5.35525	4.4e-05	2.79005	3.43051e-07	2.82527	5.23405e-22		ENSG00000092054	MYH7	-4.97972	7.24e-07	-3.21248	5.09454e-13	-6.86689	4.19971e-06
	ENSG00000079101	CLUL1	5.11756	0.000171689	3.08049	2.31437e-08	4.53473	2.22924e-06		ENSG00000162520	SYNC	-1.74972	3.95e-06	-1.82192	2.96965e-31	-2.52303	1.98849e-36
	ENSG00000115461	IGFBP5	3.04232	0.0269797	3.19846	7.46122e-240	4.15592	3.10822e-132		ENSG00000017483	SLC38A5	-1.0494	0.0369292	-2.73831	1.25721e-28	-2.20113	4.19138e-10
	ENSG00000214063	TSPAN4	1.1053	1.09e-11	1.31724	1.83421e-46	1.49327	2.66956e-11		ENSG00000159388	BTG2	-1.21936	0.0333375	-1.59474	3.7294e-54	-2.743	1.18527e-05
	ENSG00000054598	FOXC1	1.62597	1.47e-07	1.02445	1.43338e-14	1.60574	1.39369e-10		ENSG00000079112	CDH17	-5.16503	0.000138187	-4.34165	1.53717e-23	-7.53788	3.16145e-07
	ENSG00000184254	ALDH1A3	5.29117	3.17e-12	4.39786	3.64567e-95	3.39808	9.90001e-13		ENSG00000181085	MAPK15	-1.48215	0.02602	-2.6504	9.47215e-28	-11.2424	5.51647e-13
	ENSG00000162496	DHRS3	7.84868	1.57e-14	8.26211	3.79192e-28	2.36914	0.0147467		ENSG00000072954	TMEM38A	-1.69576	0.0410989	-1.58944	7.54444e-19	-3.41597	5.94654e-68
	ENSG00000169071	ROR2	6.86359	3.6e-132	7.87147	1.30005e-61	9.47036	4.03146e-14		ENSG00000268518	no known protein	-2.94714	4.64e-05	-3.81737	1.57518e-59	-11.8638	1.72852e-28
	ENSG00000157110	RBPMS	3.59922	3.54e-51	2.65936	6.37204e-161	1.73452	4.51666e-14		ENSG00000272129	no known protein	-1.10014	0.0402881	-1.4263	0.000332864	-1.04877	0.0302561
	ENSG00000003436	TFPI	1.19967	4.19e-10	1.74385	3.81946e-49	1.52068	0.00110769		ENSG00000180921	FAM83H	-1.83078	0.00139203	-2.76983	1.50931e-48	-5.12297	6.33339e-11
	ENSG00000121039	RDH10	2.6548	1.45e-09	3.55676	0	1.85138	1.21744e-30		ENSG00000077157	PPP1R12B	-1.06596	0.000276005	-1.45031	1.21694e-38	-2.77284	1.0707e-80
	ENSG00000198873	GRK5	1.24986	5.19e-08	1.00244	3.41293e-46	4.70525	4.71514e-100		ENSG00000144485	HES6	-1.26447	0.000215961	-2.75995	4.77801e-104	-6.36088	5.64822e-94
	ENSG00000153029	MR1	1.10934	0.000457709	1.62588	1.07623e-45	1.68823	5.69992e-17		ENSG00000162009	SSTR5	-2.76764	0.000371041	-1.91974	4.66e-22	-10.165	2.48167e-11
	ENSG00000100490	CDKL1	1.18998	0.000124711	1.32717	2.94217e-15	2.22437	1.09712e-09		ENSG00000182533	CAV3	-3.2973	0.000575673	-4.35017	2.96411e-81	-8.38621	5.66944e-106
	ENSG00000113389	NPR3	5.08754	1.62e-06	3.25337	1.65696e-13	3.07369	3.15434e-17		ENSG00000236548	RNF217-AS1	-1.26106	0.0062384	-1.10391	0.00762895	-4.84612	5.57614e-14
	ENSG00000258881	no known protein	1.63101	0.00191493	2.02852	6.57083e-17	1.91205	1.10728e-05		ENSG00000162073	PAQR4	-1.09953	6.06e-08	-1.1516	3.03981e-32	-1.31514	6.44343e-08
	ENSG00000267534	S1PR2	1.41876	0.000176426	1.04982	3.54277e-08	1.78064	4.18683e-13		ENSG00000165887	ANKRD2	-3.1172	0.0270275	-2.09762	7.87516e-06	-13.0576	2.02644e-34
	ENSG00000136040	PLXNC1	5.03181	0.000150108	5.98124	2.14833e-58	6.8024	6.6585e-64		ENSG00000160789	LMNA	-1.07716	5.83e-09	-1.30055	8.61254e-124	-1.59437	1.37864e-11
	ENSG00000060709	RIMBP2	4.59005	7.36e-10	6.78567	1.579e-19	6.96742	2.08432e-46		ENSG00000133069	TMCC2	-1.67203	0.000934777	-2.67086	9.37855e-73	-3.09123	6.90271e-42
	ENSG00000138131	LOXL4	4.07641	6.98e-08	3.57947	0	3.38206	3.66991e-99		ENSG00000143801	PSEN2	-1.83128	0.00030082	-2.38073	9.93839e-25	-7.18648	1.30569e-07
	ENSG00000136999	CCN3	2.74545	0.0409342	5.41377	2.96184e-10	4.34216	2.5694e-133		ENSG00000173641	HSPB7	-2.63976	0.0364462	-3.42988	1.22801e-34	-6.56578	1.09804e-72
	ENSG00000075651	PLD1	1.01105	0.000399685	1.06212	1.11799e-39	2.27581	2.17316e-11		ENSG00000184113	CLDN5	-1.46284	0.0381102	-1.50558	1.77527e-05	-10.827	5.0172e-18
	ENSG00000131386	GALNT15	6.96146	3.01e-10	8.69408	2.77699e-129	4.69942	2.15039e-46		ENSG00000135636	DYSF	-3.66583	4.02e-09	-2.46919	3.22253e-08	-9.04051	1.76351e-74
	ENSG00000151067	CACNA1C	3.74941	0.00382409	4.1322	8.76659e-05	2.61928	1.1908e-33		ENSG00000010295	IFFO1	-1.16969	3.18e-08	-1.55685	9.01181e-47	-2.71073	1.29785e-25
	ENSG00000149177	PTPRJ	3.19371	4.11e-14	2.99823	1.17353e-43	2.40292	4.87614e-30		ENSG00000185739	SRL	-2.90597	0.0169099	-4.24546	9.64197e-54	-10.2136	3.77975e-16
	ENSG00000153976	HS3ST3A1	1.97783	4.29e-10	1.26356	5.13148e-07	2.04921	1.1425e-08		ENSG00000248690	HAS2-AS1	-3.04198	0.00317255	-1.93986	2.84578e-14	-1.70932	2.45147e-10
	ENSG00000034053	APBA2	3.21135	3.53e-21	2.36701	2.47718e-73	2.50783	5.83502e-19		ENSG00000136153	LMO7	-1.54432	1.74e-06	-1.98893	1.84998e-30	-4.13237	8.41049e-46
	ENSG00000152953	STK32B	4.96342	9.4e-28	4.19319	1.03909e-177	2.6746	4.29469e-25		ENSG00000203499	IQANK1	-2.28364	0.00862443	-2.40208	2.18513e-05	-7.456	1.34629e-20
	ENSG00000049130	KITLG	3.22757	1e-19	2.14338	9.05057e-08	2.21662	3.95386e-05		ENSG00000139914	FITM1	-2.02026	9.72e-05	-3.65056	3.99492e-65	-9.86947	1.25936e-80
	ENSG00000246985	SOCS2-AS1	1.64663	1.07e-05	1.19311	2.11416e-16	2.35775	2.54164e-11		ENSG00000171766	GATM	-1.64164	0.000151383	-2.78987	1.10666e-32	-5.63842	8.32368e-07
	ENSG00000145675	PIK3R1	1.70295	7.55e-23	1.04587	2.45608e-13	1.95031	2.46687e-07		ENSG00000267060	PTGES3L	-1.49248	0.0125291	-2.69172	8.89738e-57	-5.40826	2.81798e-27
	ENSG00000125430	HS3ST3B1	1.70833	1.26e-05	1.6106	3.09339e-53	2.36543	7.76891e-42		ENSG00000279569	no known protein	-3.02918	2e-07	-2.40655	0.00116655	-3.71524	1.92184e-18
	ENSG00000164303	ENPP6	8.52116	2.48e-23	7.78759	3.3205e-177	4.50862	1.31451e-05		ENSG00000167767	KRT80	-1.99256	5.28e-06	-1.1948	5.10959e-11	-6.71319	3.07775e-212
	ENSG00000047662	FAM184B	3.52653	3.63e-14	6.85825	1.09858e-33	8.84077	7.31862e-12		ENSG00000253311	LINC01847	-4.16252	4.55e-08	-3.29744	3.66212e-09	-8.95075	2.02028e-11
	ENSG00000116729	WLS	1.40063	6.81e-10	1.12443	5.47447e-42	1.83767	1.07386e-46		ENSG00000228672	PROB1	-1.273	7.24e-14	-1.54648	7.06377e-75	-2.81778	4.84466e-17
	ENSG00000108176	DNAJC12	1.33893	4.59e-13	2.82971	1.46849e-112	3.59005	3.94458e-30		ENSG00000131650	KREMEN2	-2.67208	5.86e-05	-3.56939	0	-5.09059	2.44127e-86
	ENSG00000279041	no known protein	3.85091	2.25e-17	3.7892	1.98823e-12	1.09923	0.00620485		ENSG00000174871	CNIH2	-1.53255	1.88e-06	-1.90892	1.17413e-27	-2.3654	7.62116e-22
	ENSG00000196562	SULF2	4.40976	3.77e-06	1.88403	6.84406e-44	2.91424	7.08064e-28		ENSG00000156885	COX6A2	-3.4683	0.00273885	-4.06831	4.16615e-27	-11.8164	1.50802e-21
	ENSG00000105696	TMEM59L	1.19047	0.0149125	1.44818	2.22363e-34	2.19463	0.00556798		ENSG00000167588	GPD1	-2.45473	3.44e-05	-1.56205	3.21011e-10	-4.69959	3.3087e-23
	ENSG00000173706	HEG1	1.44862	8.62e-11	1.19651	1.8276e-70	1.20584	7.79106e-13		ENSG00000143028	SYPL2	-1.9529	0.0153914	-2.19763	1.17119e-60	-3.02181	3.85284e-09
	ENSG00000160712	IL6R	1.38303	0.00473287	2.22115	1.57552e-07	2.23658	1.86146e-40		ENSG00000102554	KLF5	-2.8144	7.49e-09	-2.31202	1.04676e-16	-3.66975	3.41446e-41
	ENSG00000123104	ITPR2	2.45245	2.24e-12	4.56498	4.63401e-124	3.16091	8.52724e-18		ENSG00000235151	no known protein	-1.25967	0.0360507	-1.77816	8.43285e-06	-3.33161	0.00401112
	ENSG00000164125	GASK1B	5.67329	3.31e-08	2.11902	2.09325e-73	5.24061	2.07357e-26		ENSG00000260877	no known protein	-3.91358	6.4e-06	-2.95335	1.77527e-12	-3.81968	0.00118444
	ENSG00000172548	NIPAL4	4.50447	0.0282057	4.38972	3.91956e-05	3.87614	2.02028e-11		ENSG00000187244	BCAM	-1.53574	1.01e-17	-1.45698	3.87492e-71	-8.7655	1.03408e-192
	ENSG00000168398	BDKRB2	6.39529	4.98e-17	5.36021	1.40782e-165	6.48067	2.00786e-66		ENSG00000173402	DAG1	-1.46671	3.28e-11	-1.78997	7.64968e-42	-2.87794	1.09945e-56
	ENSG00000276399	no known protein	2.4543	0.014645	5.08336	3.92718e-67	8.48804	3.51022e-11		ENSG00000106538	RARRES2	-1.51069	0.000817159	-2.93937	1.61704e-40	-8.1472	1.31489e-54
	ENSG00000168386	FILIP1L	1.69419	1.73e-05	1.26968	8.94922e-05	1.38283	0.00108574		ENSG00000065361	ERBB3	-1.92637	0.00241529	-3.05748	8.57903e-76	-6.17667	1.92211e-193
	ENSG00000153071	DAB2	1.65454	8.6e-07	2.6014	0	2.37526	6.89706e-94		ENSG00000165186	PTCHD1	-7.95847	4.65e-09	-2.59351	6.36832e-08	-1.7898	0.000720331
	ENSG00000112769	LAMA4	1.26576	0.000714889	1.24161	4.15051e-34	6.55672	7.96046e-257		ENSG00000259341	no known protein	-2.59291	0.023625	-2.56214	0.000527006	-4.70147	0.00141614
	ENSG00000154229	PRKCA	1.66131	9.25e-08	2.52117	6.86848e-106	2.78062	9.69123e-85		ENSG00000143816	WNT9A	-1.7251	1.07e-05	-1.49445	8.52048e-15	-3.20544	6.06576e-47
	ENSG00000118777	ABCG2	6.5041	2.67e-16	3.64679	2.31897e-25	2.79233	1.33017e-12		ENSG00000185585	OLFML2A	-1.64128	7.32e-07	-1.71921	2.17809e-15	-3.10044	5.73092e-23
	ENSG00000058085	LAMC2	1.73627	0.000160397	2.1431	4.7087e-16	1.27927	0.000109608		ENSG00000145949	MYLK4	-1.88159	0.0139296	-2.53164	9.5947e-63	-2.49402	1.8947e-09
	ENSG00000174348	PODN	2.05252	0.0102597	3.39358	1.59956e-28	3.85067	6.20761e-05		ENSG00000165424	ZCCHC24	-1.05187	1.9e-09	-1.153	1.31521e-20	-1.55403	5.6983e-17
	ENSG00000078401	EDN1	6.74449	1.46e-13	4.84769	0.000106823	1.74713	0.00977856		ENSG00000106078	COBL	-1.72091	1.24e-10	-1.42297	3.78136e-52	-1.97908	0.0233534
	ENSG00000153993	SEMA3D	3.47149	8.36e-09	1.17278	6.94516e-08	1.97691	1.99864e-05		ENSG00000120057	SFRP5	-6.12875	1.19e-08	-2.65648	2.30186e-12	-7.59031	2.22852e-07
	ENSG00000154237	LRRK1	3.27956	7.58e-13	3.40041	1.0524e-35	2.47213	3.76007e-23		ENSG00000118194	TNNT2	-2.05175	1.8e-11	-2.78135	1.16408e-44	-6.81401	3.63627e-11
	ENSG00000113594	LIFR	1.79768	3.36e-11	1.87109	1.34812e-31	1.07735	0.0353717		ENSG00000133063	CHIT1	-4.60126	0.00137397	-2.72064	0.00192794	-10.6665	5.25546e-17
	ENSG00000180660	MAB21L1	2.65671	4.44e-08	1.36085	3.54044e-09	2.36724	7.71335e-20		ENSG00000124743	KLHL31	-2.71764	0.000194371	-3.21544	4.76714e-28	-4.60827	1.80016e-13
	ENSG00000254109	RBPMS-AS1	2.3522	0.0123999	2.63648	1.88935e-05	2.08985	0.00111277		ENSG00000212900	KRTAP3-2	-4.70459	0.000746298	-7.30803	5.82316e-16	-8.42628	1.76198e-10
	ENSG00000180530	NRIP1	2.26472	9.03e-22	1.87139	0	2.1878	4.29917e-06		ENSG00000198929	NOS1AP	-2.92039	2.27e-07	-1.3141	2.23175e-08	-1.52149	0.0240699
	ENSG00000168542	COL3A1	1.86849	6.58e-10	2.16365	1.04684e-150	2.16363	1.01178e-18		ENSG00000159173	TNNI1	-3.07199	0.00222317	-3.77219	4.0473e-59	-16.5589	4.74191e-15
										ENSG00000041982	TNC	-1.42766	6.31e-11	-1.99378	3.14359e-47	-2.42883	4.92194e-17
										ENSG00000239474	KLHL41	-1.25998	0.0139289	-1.73602	1.13346e-22	-3.92879	7.19979e-78
										ENSG00000127588	GNG13	-1.81123	0.0036939	-1.55929	0.00537038	-8.85628	2.75306e-72
										ENSG00000088448	ANKRD10	-1.42647	0.00391991	-1.05496	4.07242e-11	-2.27148	5.41729e-41
										ENSG00000196296	ATP2A1	-2.9806	1.61e-10	-2.54851	4.33342e-63	-6.17506	3.26429e-97
										ENSG00000224272	no known protein	-4.11306	0.00596214	-4.97108	5.25847e-08	-8.27587	2.86394e-09
										ENSG00000112394	SLC16A10	-1.65877	0.00408137	-2.12652	2.3279e-08	-1.5541	0.0092761
										ENSG00000170412	GPRC5C	-3.57995	0.00110835	-2.21042	4.61414e-59	-3.9874	9.49698e-10
										ENSG00000005513	SOX8	-1.40728	3.22e-07	-1.37972	7.64594e-13	-9.87041	2.02885e-37
										ENSG00000108515	ENO3	-1.40525	0.00140681	-1.71531	3.61928e-27	-7.4302	3.09946e-144
										ENSG00000172164	SNTB1	-1.24906	0.00390368	-1.71971	1.33983e-54	-2.06625	4.45377e-40
										ENSG00000245904	BTG1-DT	-2.02969	0.0007904	-1.64422	8.41589e-08	-1.50624	0.0477506
										ENSG00000133020	MYH8	-2.69554	0.0133131	-3.98126	3.38594e-62	-6.70149	4.40281e-06
										ENSG00000286878	no known protein	-1.13605	9.5e-05	-2.3836	1.9918e-46	-4.20807	2.14005e-07
										ENSG00000160801	PTH1R	-1.37866	3.63e-05	-1.77814	5.76608e-35	-5.46447	1.59642e-13
										ENSG00000285681	no known protein	-2.81251	1.8e-12	-1.4558	1.55282e-09	-7.74928	4.75251e-26
										ENSG00000286896	no known protein	-3.95483	1.61e-06	-4.23627	1.14839e-14	-7.14589	3.00996e-06
										ENSG00000106785	TRIM14	-1.50952	3.14e-17	-1.4592	2.58373e-32	-2.01099	5.90726e-30
										ENSG00000105251	SHD	-3.10005	4.9e-06	-4.0012	6.31038e-139	-14.1152	1.21524e-30
										ENSG00000136842	TMOD1	-2.67215	0.00305184	-3.39249	5.48615e-58	-6.12633	4.23259e-56
										ENSG00000142178	SIK1	-1.41675	2.41e-05	-1.19825	3.12048e-08	-3.30658	0.0247576
										ENSG00000144834	TAGLN3	-1.94825	0.0116753	-4.72507	5.72102e-64	-4.48981	2.40555e-09
										ENSG00000170807	LMOD2	-3.70747	0.0056199	-4.52534	2.97359e-05	-11.897	1.31206e-21
										ENSG00000284391	no known protein	-2.56379	0.00406851	-1.44094	0.0187549	-4.27816	2.02202e-06
										ENSG00000063660	GPC1	-1.00049	5.28e-06	-1.28381	5.39689e-28	-4.01723	1.01229e-101
										ENSG00000287419	no known protein	-2.38543	0.00069517	-1.67403	0.0347665	-5.66808	0.000205438
										ENSG00000183044	ABAT	-1.98983	0.0109433	-1.99955	6.03774e-44	-1.05017	0.00852684
										ENSG00000067191	CACNB1	-1.5263	4.59e-09	-1.35843	1.23121e-18	-2.80339	4.47433e-25
										ENSG00000129675	ARHGEF6	-2.92539	0.000396858	-1.69015	1.05894e-30	-2.77184	3.6047e-19
										ENSG00000162004	CCDC78	-1.44348	0.000845732	-1.20475	8.4463e-07	-2.6606	2.38013e-21
										ENSG00000119715	ESRRB	-3.09019	4.3e-12	-2.26123	1.38624e-13	-2.3724	3.99297e-06
										ENSG00000058404	CAMK2B	-1.7503	0.0165812	-2.7796	3.04036e-28	-2.65526	5.11245e-10
										ENSG00000124507	PACSIN1	-3.09906	6.28e-07	-1.86927	5.68708e-07	-6.17849	0.00280225
										ENSG00000087085	ACHE	-1.03755	0.000313483	-1.20989	4.41964e-07	-1.92623	2.84615e-11
										ENSG00000159251	ACTC1	-2.0565	1.48e-05	-3.43654	3.20146e-245	-12.3832	0
										ENSG00000237412	PRSS56	-1.93332	1.43e-05	-1.74653	6.24068e-13	-10.1872	7.35622e-16
										ENSG00000211677	IGLC2	-3.88096	1.56e-05	-4.7236	1.46309e-32	-6.73694	8.90746e-05
										ENSG00000138100	TRIM54	-3.40876	0.00113967	-3.41649	1.42575e-29	-11.7721	1.94361e-12
										ENSG00000224812	TMEM72-AS1	-2.14313	0.00761325	-2.38808	2.24258e-10	-6.17926	1.42786e-10
										ENSG00000183778	B3GALT5	-2.27251	4.75e-06	-1.45247	1.95075e-11	-3.86506	1.795e-48
										ENSG00000130598	TNNI2	-2.52732	0.000659275	-3.92659	1.38053e-54	-10.5471	7.77337e-154
										ENSG00000227877	MRLN	-2.21887	0.00116499	-1.23925	1.03723e-61	-5.7762	4.14479e-48
										ENSG00000262246	CORO7	-1.73538	1.88e-07	-1.91145	3.42998e-53	-4.15308	3.18016e-73
										ENSG00000176658	MYO1D	-1.21864	0.0211372	-1.48651	1.10275e-06	-3.71705	1.36157e-09
										ENSG00000173442	EHBP1L1	-1.27914	1.86e-09	-1.34384	1.34951e-12	-2.40856	2.96904e-36
										ENSG00000168754	FAM178B	-2.53892	3.96e-08	-2.41095	1.14866e-22	-7.17285	1.84754e-08
										ENSG00000250616	YPEL3-DT	-1.50993	0.0313484	-1.02345	0.0198928	-1.17138	0.0336892
										ENSG00000100399	CHADL	-2.19744	0.00469437	-1.14497	0.000780932	-6.01607	8.58284e-09
										ENSG00000236819	LINC01563	-1.02731	0.0111906	-1.60216	0.00131182	-9.418	3.57146e-09
										ENSG00000130433	CACNG6	-1.4077	0.0301022	-2.0219	2.25468e-11	-5.73496	2.65896e-08
										ENSG00000064886	CHI3L2	-4.34192	0.0032304	-4.78509	1.43279e-05	-7.6868	1.94929e-08
										ENSG00000127325	BEST3	-2.29204	0.00201355	-3.30836	4.30267e-22	-3.92904	6.40619e-36
										ENSG00000245112	SMARCA5-AS1	-1.06151	0.0178874	-1.06609	0.0351291	-4.05885	4.999e-11
										ENSG00000215910	C1orf167	-3.72602	0.0108639	-2.39439	0.00237143	-8.52421	1.41102e-14
										ENSG00000133055	MYBPH	-3.6613	0.000330231	-2.92724	3.07491e-38	-12.9346	6.42123e-26
										ENSG00000145088	EAF2	-1.06125	5.15e-06	-1.94234	1.85662e-47	-1.90347	1.56209e-09
										ENSG00000147378	FATE1	-2.79247	0.00534441	-5.18216	3.88209e-10	-2.67294	2.81364e-07
										ENSG00000087589	CASS4	-2.86625	0.000336998	-3.72722	1.10345e-86	-1.90418	7.37e-10
										ENSG00000130595	TNNT3	-2.43816	0.0393396	-3.77685	1.76529e-51	-16.6776	3.04861e-23
										ENSG00000107551	RASSF4	-2.20865	0.000506944	-2.51914	9.64737e-89	-8.83993	1.99841e-191
										ENSG00000168334	XIRP1	-4.40907	4.01e-05	-2.72852	1.75422e-22	-9.88082	2.23619e-09
										ENSG00000239828	CCDC54-AS1	-1.25186	0.022236	-2.41367	5.11108e-13	-3.15436	4.80775e-06
										ENSG00000144644	GADL1	-3.20434	0.00594707	-2.8443	4.15848e-12	-3.66076	0.0151655
										ENSG00000163536	SERPINI1	-3.45973	0.00586598	-3.32586	0	-4.01654	2.3757e-25
										ENSG00000006453	BAIAP2L1	-3.13756	6.14e-14	-3.05878	0	-2.45244	2.21609e-31
										ENSG00000222612	RNU2-52P	-2.74259	0.0212408	-1.79354	0.0263009	-6.9183	1.84528e-05
										ENSG00000141161	UNC45B	-2.8299	0.0352315	-4.0778	8.3904e-89	-13.6083	2.11548e-37
										ENSG00000186897	C1QL4	-1.03914	0.00391095	-1.24719	3.37364e-09	-6.48935	1.03114e-78
										ENSG00000164708	PGAM2	-3.10487	0.00380754	-3.33965	6.73766e-22	-6.16154	5.38996e-97
										ENSG00000213981	no known protein	-2.62616	0.038225	-3.58395	5.70838e-05	-4.50409	0.00210567
										ENSG00000183631	PRR32	-3.73644	0.000166046	-5.40858	2.94327e-102	-12.0234	2.52261e-22
										ENSG00000170927	PKHD1	-3.33669	8.98e-05	-4.07587	2.2542e-32	-4.10455	0.00341322
										ENSG00000214595	EML6	-1.78883	0.00260456	-1.48641	3.52196e-11	-4.20361	1.86291e-33
										ENSG00000108387	SEPTIN4	-2.85317	0.011655	-3.85249	4.58745e-60	-9.95372	1.04265e-26
										ENSG00000180999	C1orf105	-2.86635	6.72e-05	-4.08939	2.02732e-77	-9.81523	1.32311e-62
										ENSG00000160255	ITGB2	-1.88005	0.0229522	-4.04294	2.39897e-60	-6.5469	8.80241e-121
										ENSG00000165312	OTUD1	-3.71862	8.73e-05	-1.79863	1.9323e-09	-1.22628	4.01828e-05
										ENSG00000164776	PHKG1	-2.0349	0.00210776	-1.91764	1.86028e-22	-3.63304	5.94517e-25
										ENSG00000104936	DMPK	-1.53237	2.64e-07	-1.1204	3.06883e-32	-3.8359	1.6478e-50
										ENSG00000169271	HSPB3	-3.38722	0.00330132	-3.55996	1.27379e-29	-5.96908	1.48765e-174
										ENSG00000088726	TMEM40	-2.57232	0.00160734	-1.45606	0.00530179	-4.32297	1.09026e-25
										ENSG00000167306	MYO5B	-1.96852	1.26e-14	-2.88893	0	-8.08177	2.11246e-65
										ENSG00000286615	no known protein	-1.20583	0.0137933	-1.00785	4.25719e-10	-3.59812	0.000675989
										ENSG00000124701	APOBEC2	-2.76589	0.0433198	-3.62734	6.37729e-69	-9.99066	5.33152e-15
										ENSG00000129521	EGLN3	-3.29775	3.01e-05	-2.27988	1.59571e-28	-4.78455	7.62091e-124
										ENSG00000081248	CACNA1S	-3.09422	0.0426591	-4.16171	3.67622e-47	-9.59837	8.40959e-19

## Sheet: Supplementary Data 2
	Supplementary Data 2. PDX and patient samples source.
	Sequencing analysis1	Sample name	Model2	Sex	Age	Subtype3	MYOD1 status4	Tumor site	Tumor status	Tumor location	Tumor treatment5	Hospital of origin6	Dataset publication	GEO accession number for raw data	Number of cells
	scRNAseq & IHC	SJRHB013758_X1	PDX	F	4	FN-RMS	MYOD1/MYOD1	Primary	Diagnosis	Abdomen-pelvis	No	St. Jude	Wei, et al.	GSE195709	3032
		SJRHB013758_X2	PDX	F	4	FN-RMS	MYOD1/MYOD1	Primary	Recurrent	Abdomen-pelvis	Yes	St. Jude	Wei, et al.	GSE195709	11600
		SJRHB000026_X1	PDX	F	4	FN-RMS	MYOD1/MYOD1	Primary	Recurrent	Pelvis	No	St. Jude	Wei, et al.	GSE195709	10835
		SJRHB000026_X2	PDX	F	5	FN-RMS	MYOD1/MYOD1	Metastasis	Recurrent	Pelvis	Yes	St. Jude	Wei, et al.	GSE195709	3213
		MSK93202	PDX	NA	NA	FN-RMS	MYOD1/L122R	NA	NA	NA	NA	MSKCC	NA	NA	7714
		MSK74711	PDX	F	44	FN-RMS	L122R/L122R	NA	NA	NA	NA	MSKCC	Wei, et al.	GSE195709	2266
		ST67	PDX	M	10	FN-RMS	L122R/L122R	Primary	Diagnosis	Abdominen	No	Texas children's/Baylor	NA	NA	10697
		SJRHB015720_X1	O-PDX	F	6	FN-RMS	L122R/L122R	Primary	Recurrent	Oropharynx	Yes	St. Jude	NA	NA	6134
	scATACseq	SJRHB010927	O-PDX	F	5	FN-RMS	MYOD1/MYOD1	Primary	Diagnosis	Parapharyngeal mass	No	St. Jude	Patel, et al.	GSE174376	1307
		SJRHB010928	O-PDX	M	9	FN-RMS	MYOD1/MYOD1	Primary	Diagnosis	Prostate-bladder	Yes	St. Jude	Patel, et al.	GSE174376	2279
		SJRHB013758_X2	O-PDX	F	4	FN-RMS	MYOD1/MYOD1	Primary	Diagnosis	Abdomen-pelvis	Yes	St. Jude	Patel, et al.	GSE174376	1027
		SJRHB013758_X1	O-PDX	F	4	FN-RMS	MYOD1/MYOD1	Primary	Diagnosis	Abdomen-pelvis	No	St. Jude	Patel, et al.	GSE174376	3856
		MSK93202	PDX	NA	NA	FN-RMS	MYOD1/L122R	NA	NA	NA	NA	MSKCC	NA	NA	9111
		MSK74711	PDX	F	44	FN-RMS	L122R/L122R	NA	NA	NA	NA	MSKCC	NA	NA	13378
		ST67	PDX	M	10	FN-RMS	L122R/L122R	Primary	Diagnosis	Abdominen	No	Texas children's/Baylor	NA	NA	10005
		SJRHB015720_X1	PDX	F	6	FN-RMS	L122R/L122R	Primary	Recurrent	Oropharynx	Yes	St. Jude	NA	NA	12392
	Additional IHC-ROR2	PB2351_P5	FFPE-Primary	F	22	Spindle cell	MYOD1/L122R	NA	NA	NA	NA	NCCS	NA	NA	NA
		PF1881_B2	FFPE-Primary	M	22	Spindle cell	MYOD1/MYOD1	NA	NA	NA	NA	NCCS	NA	NA	NA
		RMS80	FFPE-Primary	M	8	FN-RMS	L122R	Primary, post treatment	Diagnosis	Thigh	Yes	MSKCC	NA	NA	NA
		RMS206	FFPE-Primary	F	44	FN-RMS	L122R	Primary	Diagnosis	Paraspinal	No	MSKCC	NA	NA	NA
		RMS211.2	FFPE-Primary	F	7	FN-RMS	L122R	Primary	Recurrent	Abdominen	NA	MSKCC	NA	NA	NA
		RMS302	FFPE-Primary	M	18	FN-RMS	L122R	Primary	Diagnosis	Infra-temporal fossa	NA	MSKCC	NA	NA	NA
		RMS422	FFPE-Primary	M	8	FN-RMS	L122R	Metastasis	NA	Axillary lymph node	NA	MSKCC	NA	NA	NA
		SY-25-00031 A1	FFPE-Primary	F	14	Spindle cell	L122R/L122R	Primary	Diagnosis	thigh	Yes	St. Jude	NA	NA	NA
		SY-25-00031 B1	FFPE-Primary	M	12	Spindle cell	L122R/L122R	Primary	Diagnosis	diaphragm	Yes	St. Jude	NA	NA	NA
		SY-25-00031 C1	FFPE-Primary	F	11	Spindle cell	L122R/L122R	Primary	Diagnosis	nasal/maxilla	No	St. Jude	NA	NA	NA
		SY-25-00031 D1	FFPE-Primary	F	15	Spindle cell	L122R/L122R	Primary	Diagnosis	maxilla	No	St. Jude	NA	NA	NA
		SY-25-00031 E1	FFPE-Primary	M	2	Spindle cell	L122R/L122R	Primary	Diagnosis	forearm	No	St. Jude	NA	NA	NA
		SY-25-00031 F1	FFPE-Primary	F	5	Spindle cell	L122R	Primary	Diagnosis	pelvis	No	St. Jude	NA	NA	NA
		SY-25-00031 N1	FFPE-Primary	M	6	FN-RMS	MYOD1/MYOD1	Metastasis	Diagnosis	cervical lymph node	No	St. Jude	NA	NA	NA
		SY-25-00031 O1	FFPE-Primary	M	20	FN-RMS	MYOD1/MYOD1	Primary	Diagnosis	paratesticular	No	St. Jude	NA	NA	NA
		SY-25-00031 P1	FFPE-Primary	F	1	FN-RMS	MYOD1/MYOD1	Primary	Diagnosis	vaginal	No	St. Jude	NA	NA	NA
		SY-25-00031 Q1	FFPE-Primary	F	24	FN-RMS	MYOD1/MYOD1	Primary	Recurrent	orbital	No	St. Jude	NA	NA	NA
		SY-25-00031 R1	FFPE-Primary	F	17	FN-RMS	MYOD1/MYOD1	Metastasis	Recurrent	thorax	Yes	St. Jude	NA	NA	NA
		SY-25-00031 S1	FFPE-Primary	M	16	FN-RMS	MYOD1/MYOD1	Metastasis	Recurrent	inguinal lymph node	No	St. Jude	NA	NA	NA
		SY-25-00031 T1	FFPE-Primary	F	1	FN-RMS	MYOD1/MYOD1	Primary	Diagnosis	urinary bladder	No	St. Jude	NA	NA	NA
	1Sequencing: 10x Genomics 3' sequencing strategy used to generate dataset. Abbrebiations: scRNAseq - single-cell RNA-sequencing; scATACseq - single-cell ATAC-sequencing
	2Model: Type of tissue used. Abbreviations: PDX - flank injected patient-derived xenograft; O-PDX - orthotopic patient-derived xenograft via mouse hindlimb implantation
	3Subtype: FN-RMS, fusion-negative rhabdomyosarcoma without PAX3/FOXO1 or PAX7/FOXO1 fusion detected.
	4MYOD1 status: The presence of two copis of wildtype MYOD1, or heterozygous MYOD1L122R, or homozygous MYOD1L122R mutation is noted.
	5Tumor Treatment: whether the originating patient tumor sample was obtained under treatment selection pressure (defined as therapy within 1 month of surgery).
	6Hospital of origin: Location where tumor was collected. Abbreviations: St. Jude - St. Jude Children's Research Hospital, MSKCC - Memorial Sloan Kettering Cancer Center, Baylor - Baylor College of Medicine, NCCS - National Cancer Centre Singapore.

## Sheet: Supplementary Data 3
	Supplementary Data 3. ChIP-seq binding sites of flag-tagged wildtype or mutant MYOD1 in RD cells.
	RD_L122R Exclusive Peaks (n=14,339)											RD_MYOD1 Exclusive Peaks (n=26,090)											RD_Shared Peaks between MYOD1 and L122R (n=21,402)
	Chr	Start	End	Annotation	Detailed Annotation	Distance to TSS	Nearest PromoterID	Entrez ID	Nearest Unigene	Gene Name		Chr	Start	End	Annotation	Detailed Annotation	Distance to TSS	Nearest PromoterID	Entrez ID	Nearest Unigene	Gene Name		Chr	Start	End	Annotation	Detailed Annotation	Distance to TSS	Nearest PromoterID	Entrez ID	Nearest Unigene	Gene Name
	10	59283659	59283801	promoter-TSS (ENST00000513377)	protein_coding-promoter-TSS (ENST00000513377)	-49	ENST00000513377	ENSG00000148541	ENST00000611933	FAM13C		16	3646196	3646359	intron (ENST00000576050, intron 1 of 7)	protein_coding-intron (ENST00000407479, intron 1 of 9)	3339	ENST00000407479	ENSG00000213918	ENST00000570664	DNASE1		8	142615633	142615823	promoter-TSS (ENST00000685588)	lncRNA-promoter-TSS (ENST00000685588)	84	ENST00000687170	ENSG00000289411	ENST00000687170
	22	40200976	40201175	intron (ENST00000489500, intron 1 of 1)	protein_coding-intron (ENST00000301923, intron 4 of 23)	23133	ENST00000335727	ENSG00000100354	ENST00000446273	TNRC6B		2	39409996	39410403	intron (ENST00000484274, intron 1 of 2)	protein_coding-intron (ENST00000263881, intron 1 of 33)	-26331	ENST00000659562	ENSG00000231312	ENST00000443038	MAP4K3-DT		2	65367512	65367893	promoter-TSS (ENST00000474228)	protein_coding-promoter-TSS (ENST00000474228)	-950	ENST00000474228	ENSG00000198369	ENST00000452315	SPRED2
	17	64034672	64034888	Intergenic	Intergenic	-14146	ENST00000418105	ENSG00000108622	ENST00000581417	ICAM2		1	22875862	22876165	intron (ENST00000544305, intron 5 of 6)	protein_coding-intron (ENST00000374627, intron 5 of 14)	10854	ENST00000490436	ENSG00000133216	ENST00000400191	EPHB2		22	38758376	38758680	intron (ENST00000406622, intron 2 of 18)	protein_coding-intron (ENST00000406622, intron 2 of 18)	-2528	ENST00000438058	ENSG00000100242	ENST00000455125	SUN2
	20	63926930	63927395	intron (ENST00000470551, intron 1 of 5)	protein_coding-intron (ENST00000360864, intron 1 of 4)	7294	ENST00000621667	ENSG00000275842	ENST00000621667	MIR941-5		14	99425290	99425827	intron (ENST00000630307, intron 5 of 7)	protein_coding-intron (ENST00000329331, intron 6 of 8)	-12308	ENST00000489770	ENSG00000183576	ENST00000453764	SETD3		19	19073062	19073185	intron (ENST00000318596, intron 1 of 7)	protein_coding-intron (ENST00000318596, intron 1 of 7)	9105	ENST00000597661	ENSG00000181035	ENST00000594070	SLC25A42
	9	125343588	125343822	intron (ENST00000495955, intron 19 of 27)	protein_coding-intron (ENST00000297933, intron 19 of 27)	-2185	ENST00000474637	ENSG00000165219	ENST00000394105	GAPVD1		1	65084177	65084398	Intergenic	Intergenic	-6156	ENST00000416486	ENSG00000235804	ENST00000416486			17	68381262	68381383	intron (ENST00000621439, intron 8 of 11)	protein_coding-intron (ENST00000448504, intron 8 of 11)	-18834	ENST00000578554	ENSG00000141337	ENST00000621439	ARSG
	20	25583784	25583997	intron (ENST00000422516, intron 1 of 22)	protein_coding-intron (ENST00000278886, intron 1 of 23)	1627	ENST00000422516	ENSG00000101004	ENST00000489780	NINL		9	124339520	124340129	TTS (ENST00000422297)	protein_coding-TTS (ENST00000422297)	39839	ENST00000447379	ENSG00000119408	ENST00000545174	NEK6		17	55903398	55903537	intron (ENST00000635860, intron 1 of 22)	protein_coding-intron (ENST00000635860, intron 1 of 22)	21166	ENST00000635860	ENSG00000153930	ENST00000573365	ANKFN1
	1	163288284	163288518	intron (ENST00000534289, intron 2 of 6)	lncRNA-intron (ENST00000427213, intron 2 of 2)	20176	ENST00000451759	ENSG00000232995	ENST00000439699	RGS5		1	9961215	9961483	promoter-TSS (ENST00000636827)	unitary_pseudogene-promoter-TSS (ENST00000636827)	-562	ENST00000636827	ENSG00000283611	ENST00000636827	TMEM274P		2	207311635	207311850	intron (ENST00000412387, intron 4 of 4)	lncRNA-intron (ENST00000412387, intron 4 of 4)	-42318	ENST00000408701	ENSG00000221628	ENST00000408701	MIR1302-4
	5	167815082	167815219	intron (ENST00000520394, intron 1 of 24)	protein_coding-intron (ENST00000518659, intron 4 of 30)	-3963	ENST00000695961	ENSG00000145934	ENST00000521126	TENM2		5	125487805	125488037	intron (ENST00000647105, intron 4 of 6)	lncRNA-intron (ENST00000647105, intron 4 of 6)	-5340	ENST00000564199	ENSG00000260192	ENST00000653110	LINC02240		7	33762087	33762461	intron (ENST00000672453, intron 20 of 22)	protein_coding-intron (ENST00000672453, intron 20 of 22)	-30210	ENST00000455149	ENSG00000227481	ENST00000455149
	11	102225862	102226263	promoter-TSS (ENST00000528834)	protein_coding-promoter-TSS (ENST00000528834)	-911	ENST00000528834	ENSG00000137693	ENST00000537274	YAP1		17	57184051	57184417	Intergenic	Intergenic	29066	ENST00000649027	ENSG00000285785	ENST00000649027			1	29410949	29411213	Intergenic	Intergenic	-60967	ENST00000417651	ENSG00000230523	ENST00000417651	LINC01756
	6	10790891	10791167	intron (ENST00000538030, intron 10 of 14)	protein_coding-intron (ENST00000313243, intron 10 of 13)	20952	ENST00000489137	ENSG00000137210	ENST00000473276	TMEM14B		16	73855349	73855561	intron (ENST00000642085, intron 1 of 2)	protein_coding-intron (ENST00000641018, intron 1 of 1)	36295	ENST00000641018	ENSG00000140836	ENST00000642085	ZFHX3		9	136001466	136001634	Intergenic	Intergenic	17930	ENST00000467669	ENSG00000148411	ENST00000467669	NACC2
	10	129662479	129662914	intron (ENST00000651593, intron 2 of 4)	protein_coding-intron (ENST00000306010, intron 2 of 4)	-36032	ENST00000662900	ENSG00000287466	ENST00000662900			14	68633725	68634066	intron (ENST00000554244, intron 5 of 5)	protein_coding-intron (ENST00000478014, intron 4 of 4)	-5416	ENST00000556301	ENSG00000259038	ENST00000556301			19	32498748	32499169	Intergenic	Intergenic	21475	ENST00000608291	ENSG00000178904	ENST00000608291	DPY19L3
	16	48661482	48661777	intron (ENST00000568150, intron 1 of 3)	lncRNA-intron (ENST00000564212, intron 1 of 2)	21156	ENST00000607580	ENSG00000272545	ENST00000607580			10	1677662	1677879	intron (ENST00000381312, intron 1 of 9)	protein_coding-intron (ENST00000381312, intron 1 of 9)	59755	ENST00000381312	ENSG00000185736	ENST00000490172	ADARB2		3	16247936	16248146	Intergenic	Intergenic	5089	ENST00000648063	ENSG00000285654	ENST00000648063
	19	861710	861931	exon (ENST00000327726, exon 4 of 5)	protein_coding-exon (ENST00000327726, exon 4 of 5)	121	ENST00000695946	ENSG00000197766	ENST00000695946	CFD		9	133406822	133407247	TTS (ENST00000371957)	protein_coding-TTS (ENST00000371957)	-7324	ENST00000485925	ENSG00000160323	ENST00000495234	ADAMTS13		1	54354213	54354369	intron (ENST00000610401, intron 4 of 17)	protein_coding-intron (ENST00000326956, intron 1 of 13)	2527	ENST00000326956	ENSG00000157216	ENST00000448572	SSBP3
	3	52043688	52044211	Intergenic	Intergenic	-2814	ENST00000648932	ENSG00000285685	ENST00000648932			4	4028776	4029071	Intergenic	Intergenic	48568	ENST00000485355	ENSG00000243894	ENST00000485355	RPS3AP16		19	42075784	42075903	promoter-TSS (ENST00000359044)	protein_coding-promoter-TSS (ENST00000359044)	-28	ENST00000685685	ENSG00000289115	ENST00000685685
	7	5671775	5671925	intron (ENST00000443837, intron 1 of 2)	protein_coding-intron (ENST00000389900, intron 12 of 15)	8611	ENST00000443837	ENSG00000237738	ENST00000443837	RNF216-IT1		8	18072030	18072414	intron (ENST00000636160, intron 2 of 13)	protein_coding-intron (ENST00000314146, intron 3 of 13)	-2406	ENST00000637857	ENSG00000104763	ENST00000517409	ASAH1		18	11733155	11733365	intron (ENST00000334049, intron 1 of 11)	protein_coding-intron (ENST00000334049, intron 1 of 11)	-12366	ENST00000592770	ENSG00000267333	ENST00000592770	ASNSP6
	5	65150679	65150922	TTS (ENST00000314351)	protein_coding-TTS (ENST00000314351)	27431	ENST00000384708	ENSG00000207439	ENST00000384708	Y_RNA		1	21149792	21150202	intron (ENST00000682284, intron 1 of 12)	protein_coding-intron (ENST00000356916, intron 3 of 14)	-11478	ENST00000430808	ENSG00000235112	ENST00000430808	HSPE1P27		16	87802879	87802998	intron (ENST00000561567, intron 1 of 1)	lncRNA-intron (ENST00000561567, intron 1 of 1)	3538	ENST00000561567	ENSG00000260177	ENST00000561567
	10	13844583	13845002	intron (ENST00000640906, intron 2 of 4)	protein_coding-intron (ENST00000264546, intron 2 of 16)	21512	ENST00000649155	ENSG00000151474	ENST00000342409	FRMD4A		22	42674044	42674545	intron (ENST00000693716, intron 1 of 4)	protein_coding-intron (ENST00000686129, intron 1 of 4)	10645	ENST00000693716	ENSG00000100243	ENST00000690835	CYB5R3		21	28992646	28992908	promoter-TSS (ENST00000361371)	protein_coding-promoter-TSS (ENST00000361371)	100	ENST00000361371	ENSG00000198862	ENST00000475344	LTN1
	2	31965684	31965812	intron (ENST00000446765, intron 2 of 9)	protein_coding-intron (ENST00000295065, intron 1 of 8)	-2450	ENST00000379383	ENSG00000162959	ENST00000422936	MEMO1		22	50303280	50303705	intron (ENST00000449103, intron 1 of 36)	protein_coding-intron (ENST00000359337, intron 1 of 36)	-2030	ENST00000432455	ENSG00000196576	ENST00000427829	PLXNB2		9	90098594	90098883	Intergenic	Intergenic	-9506	ENST00000615347	ENSG00000278382	ENST00000615347
	16	25119292	25119972	intron (ENST00000570981, intron 1 of 3)	protein_coding-intron (ENST00000380962, intron 1 of 11)	7700	ENST00000570981	ENSG00000205629	ENST00000399069	LCMT1		6	109816850	109817350	intron (ENST00000675772, intron 22 of 22)	protein_coding-intron (ENST00000230124, intron 22 of 22)	-9422	ENST00000458693	ENSG00000112367	ENST00000674614	FIG4		6	3826135	3826461	Intergenic	Intergenic	-5635	ENST00000454396	ENSG00000238158	ENST00000602854
	4	134041303	134041705	intron (ENST00000668641, intron 4 of 4)	lncRNA-intron (ENST00000658033, intron 4 of 4)	-15964	ENST00000651116	ENSG00000286253	ENST00000651116			14	105175918	105176202	TTS (ENST00000339418)	protein_coding-TTS (ENST00000339418)	1697	ENST00000550002	ENSG00000183828	ENST00000550912	NUDT14		1	44241304	44241461	intron (ENST00000649995, intron 8 of 9)	protein_coding-intron (ENST00000372257, intron 8 of 8)	2891	ENST00000414156	ENSG00000233602	ENST00000414156	ERI3-IT1
	3	53772578	53772871	promoter-TSS (ENST00000636595)	protein_coding-promoter-TSS (ENST00000636595)	-678	ENST00000636595	ENSG00000157388	ENST00000640483	CACNA1D		11	94111259	94111788	intron (ENST00000315765, intron 18 of 19)	protein_coding-intron (ENST00000315765, intron 18 of 19)	-17318	ENST00000227638	ENSG00000110218	ENST00000227638	PANX1		16	29601697	29602152	intron (ENST00000675579, intron 1 of 13)	lncRNA-intron (ENST00000675579, intron 1 of 13)	-2659	ENST00000578247	ENSG00000266758	ENST00000578247	MIR3680-2
	2	190658132	190658447	promoter-TSS (ENST00000409641)	protein_coding-promoter-TSS (ENST00000409641)	-770	ENST00000409641	ENSG00000138386	ENST00000409581	NAB1		8	98890867	98891122	intron (ENST00000523960, intron 1 of 2)	protein_coding-intron (ENST00000519420, intron 1 of 1)	-7199	ENST00000523567	ENSG00000104375	ENST00000517832	STK3		6	33854629	33854844	Intergenic	Intergenic	-28434	ENST00000603883	ENSG00000271362	ENST00000603883
	7	157548911	157549268	intron (ENST00000648371, intron 7 of 9)	protein_coding-intron (ENST00000389413, intron 20 of 21)	23306	ENST00000624122	ENSG00000280266	ENST00000624122			3	105610526	105610792	Intergenic	Intergenic	60439	ENST00000489178	ENSG00000170017	ENST00000481337	ALCAM		12	53220944	53221067	promoter-TSS (ENST00000338561)	protein_coding-promoter-TSS (ENST00000338561)	-592	ENST00000543726	ENSG00000172819	ENST00000551580	RARG
	18	10085414	10085867	promoter-TSS (ENST00000685786)	lncRNA-promoter-TSS (ENST00000685786)	-198	ENST00000685786	ENSG00000265554	ENST00000582470			9	126860583	126861364	intron (ENST00000319119, intron 1 of 1)	protein_coding-intron (ENST00000319119, intron 1 of 1)	266	ENST00000695642	ENSG00000177125	ENST00000319119	ZBTB34		1	242715888	242716009	Intergenic	Intergenic	44808	ENST00000605697	ENSG00000270859	ENST00000605697
	12	24902257	24902378	promoter-TSS (ENST00000538118)	protein_coding-promoter-TSS (ENST00000538118)	8	ENST00000625186	ENSG00000278969	ENST00000625186			4	85475439	85475609	promoter-TSS (ENST00000505856)	protein_coding-promoter-TSS (ENST00000505856)	38	ENST00000505856	ENSG00000138639	ENST00000503917	ARHGAP24		19	6633269	6633452	Intergenic	Intergenic	-29257	ENST00000597430	ENSG00000125726	ENST00000423145	CD70
	16	85188877	85189212	intron (ENST00000637419, intron 1 of 2)	protein_coding-intron (ENST00000637419, intron 1 of 2)	17768	ENST00000574293	ENSG00000131149	ENST00000411612	GSE1		3	14388249	14388538	Intergenic	Intergenic	-6255	ENST00000362739	ENSG00000199609	ENST00000362739	RNA5SP124		3	198167716	198167852	promoter-TSS (ENST00000634862)	transcribed_unprocessed_pseudogene-promoter-TSS (ENST00000634862)	45	ENST00000634862	ENSG00000236438	ENST00000437428	FAM157A
	8	38135781	38136091	intron (ENST00000545394, intron 13 of 14)	protein_coding-intron (ENST00000343823, intron 14 of 15)	272	ENST00000521808	ENSG00000129691	ENST00000343823	ASH2L		22	37053533	37054524	TTS (ENST00000431531)	protein_coding-TTS (ENST00000431531)	963	ENST00000478231	ENSG00000100379	ENST00000478231	KCTD17		2	235506714	235506938	intron (ENST00000440498, intron 1 of 1)	protein_coding-intron (ENST00000304032, intron 1 of 17)	1075	ENST00000440498	ENSG00000235529	ENST00000690935	AGAP1-IT1
	7	133570319	133570727	intron (ENST00000483800, intron 1 of 3)	protein_coding-intron (ENST00000253861, intron 9 of 17)	-5939	ENST00000469115	ENSG00000131558	ENST00000468932	EXOC4		22	23772439	23772981	promoter-TSS (ENST00000215743)	protein_coding-promoter-TSS (ENST00000215743)	-136	ENST00000465730	ENSG00000099953	ENST00000215743	MMP11		10	5618852	5619062	promoter-TSS (ENST00000427341)	lncRNA-promoter-TSS (ENST00000427341)	-796	ENST00000427341	ENSG00000242147	ENST00000675696	LASTR
	17	79159549	79159941	intron (ENST00000693108, intron 4 of 14)	protein_coding-intron (ENST00000580155, intron 4 of 14)	23727	ENST00000580508	ENSG00000167281	ENST00000582880	RBFOX3		17	40993525	40994565	exon (ENST00000391586, exon 1 of 1)	protein_coding-exon (ENST00000391586, exon 1 of 1)	119	ENST00000391586	ENSG00000212899	ENST00000391586	KRTAP3-3		12	49707439	49707749	promoter-TSS (ENST00000335154)	protein_coding-promoter-TSS (ENST00000335154)	-131	ENST00000548809	ENSG00000139644	ENST00000550040	TMBIM6
	19	9936630	9936856	promoter-TSS (ENST00000264833)	protein_coding-promoter-TSS (ENST00000264833)	-228	ENST00000264833	ENSG00000105088	ENST00000590410	OLFM2		5	138603520	138603791	Intergenic	Intergenic	-7312	ENST00000517980	ENSG00000044115	ENST00000519634	CTNNA1		2	119230242	119230402	intron (ENST00000409811, intron 1 of 5)	protein_coding-intron (ENST00000393106, intron 1 of 5)	6469	ENST00000393107	ENSG00000115107	ENST00000393107	STEAP3
	17	5922479	5922823	intron (ENST00000573619, intron 3 of 4)	lncRNA-intron (ENST00000563763, intron 3 of 3)	-135156	ENST00000572764	ENSG00000179314	ENST00000317744	WSCD1		5	10519504	10520221	intron (ENST00000504650, intron 1 of 2)	lncRNA-intron (ENST00000504650, intron 1 of 2)	2222	ENST00000504650	ENSG00000249160	ENST00000506021	LINC02213		6	20708433	20708589	intron (ENST00000378610, intron 3 of 13)	protein_coding-intron (ENST00000274695, intron 5 of 15)	15144	ENST00000454835	ENSG00000225832	ENST00000454835
	11	64238185	64238443	TTS (ENST00000541681)	protein_coding-TTS (ENST00000541681)	778	ENST00000541681	ENSG00000173511	ENST00000309422	VEGFB		16	12271131	12271387	intron (ENST00000566228, intron 14 of 20)	protein_coding-intron (ENST00000564791, intron 2 of 8)	26064	ENST00000459171	ENSG00000238685	ENST00000459171			6	170517055	170517236	Intergenic	Intergenic	17872	ENST00000691147	ENSG00000288829	ENST00000691147
	3	9854315	9854511	intron (ENST00000455274, intron 4 of 4)	protein_coding-intron (ENST00000455274, intron 4 of 4)	-9811	ENST00000485705	ENSG00000156990	ENST00000484134	RPUSD3		7	126040112	126040617	Intergenic	Intergenic	122493	ENST00000411856	ENSG00000197462	ENST00000411856			8	120785748	120786031	intron (ENST00000648490, intron 1 of 7)	protein_coding-intron (ENST00000395601, intron 2 of 7)	24636	ENST00000509350	ENSG00000248318	ENST00000509350
	21	46240987	46241374	exon (ENST00000421927, exon 2 of 2)	lncRNA-exon (ENST00000421927, exon 2 of 2)	-5710	ENST00000444966	ENSG00000228137	ENST00000444966			11	65396994	65397798	TTS (ENST00000526201)	protein_coding-TTS (ENST00000526201)	3134	ENST00000531151	ENSG00000126391	ENST00000317568	FRMD8		6	158642264	158642433	exon (ENST00000367088, exon 1 of 2)	protein_coding-exon (ENST00000367088, exon 1 of 2)	440	ENST00000367088	ENSG00000146425	ENST00000367089	DYNLT1
	16	11047803	11048351	TTS (ENST00000476025)	protein_coding-TTS (ENST00000476025)	-8479	ENST00000615581	ENSG00000274038	ENST00000615581			7	154451323	154452032	intron (ENST00000619756, intron 2 of 5)	protein_coding-intron (ENST00000332007, intron 2 of 25)	95608	ENST00000671644	ENSG00000286461	ENST00000671644			13	34941859	34942051	promoter-TSS (ENST00000379939)	protein_coding-promoter-TSS (ENST00000379939)	-315	ENST00000692464	ENSG00000172915	ENST00000685025	NBEA
	4	142405403	142405666	promoter-TSS (ENST00000507462)	protein_coding-promoter-TSS (ENST00000507462)	-274	ENST00000507462	ENSG00000109452	ENST00000506517	INPP4B		11	107722798	107723004	Intergenic	Intergenic	-3208	ENST00000531293	ENSG00000170290	ENST00000531293	SLN		18	25503635	25503859	Intergenic	Intergenic	-151557	ENST00000579111	ENSG00000198795	ENST00000583005	ZNF521
	4	84530572	84530746	Intergenic	Intergenic	13860	ENST00000550415	ENSG00000258013	ENST00000550415	RPL3P13		6	43475483	43475973	Intergenic	Intergenic	1542	ENST00000384348	ENSG00000207076	ENST00000384348	RNU6-1113P		10	66925854	66926198	promoter-TSS (ENST00000361320)	protein_coding-promoter-TSS (ENST00000361320)	-10	ENST00000361320	ENSG00000198739	ENST00000361320	LRRTM3
	12	128486772	128486967	intron (ENST00000435159, intron 2 of 8)	protein_coding-intron (ENST00000435159, intron 2 of 8)	-47663	ENST00000535243	ENSG00000256630	ENST00000535243			16	86525652	86526031	exon (ENST00000473913, exon 1 of 1)	processed_pseudogene-exon (ENST00000473913, exon 1 of 1)	384	ENST00000473913	ENSG00000243697	ENST00000473913	RPL7AP63		19	55605296	55605495	promoter-TSS (ENST00000568956)	protein_coding-promoter-TSS (ENST00000568956)	-252	ENST00000568956	ENSG00000261221	ENST00000630143	ZNF865
	11	124179123	124179345	Intergenic	Intergenic	-4111	ENST00000641351	ENSG00000197309	ENST00000641546	OR10D3		4	169984214	169984612	intron (ENST00000508955, intron 1 of 2)	lncRNA-intron (ENST00000508955, intron 1 of 2)	2669	ENST00000508955	ENSG00000249955	ENST00000508955			14	49862979	49863171	promoter-TSS (ENST00000490232)	misc_RNA-promoter-TSS (ENST00000490232)	3	ENST00000618845	ENSG00000278002	ENST00000618845
	6	87155420	87155619	promoter-TSS (ENST00000339907)	protein_coding-promoter-TSS (ENST00000339907)	-46	ENST00000369577	ENSG00000188994	ENST00000369577	ZNF292		5	16461724	16462265	intron (ENST00000308683, intron 3 of 5)	protein_coding-intron (ENST00000308683, intron 3 of 5)	3806	ENST00000308683	ENSG00000173545	ENST00000308683	ZNF622		15	31265959	31266113	Intergenic	Intergenic	-35150	ENST00000685492	ENSG00000259772	ENST00000559853
	3	13243650	13243791	intron (ENST00000648114, intron 1 of 15)	protein_coding-intron (ENST00000648114, intron 1 of 15)	39561	ENST00000648114	ENSG00000144711	ENST00000473088	IQSEC1		1	202410313	202410675	promoter-TSS (ENST00000606519)	snRNA-promoter-TSS (ENST00000606519)	-287	ENST00000606519	ENSG00000272262	ENST00000606519	RNU6-89P		14	19743438	19743664	promoter-TSS (ENST00000642117)	protein_coding-promoter-TSS (ENST00000642117)	-20	ENST00000642117	ENSG00000182652	ENST00000642117	OR4Q3
	7	39633529	39633953	intron (ENST00000436179, intron 1 of 2)	protein_coding-intron (ENST00000005257, intron 1 of 4)	9855	ENST00000436179	ENSG00000006451	ENST00000434466	RALA		5	139352918	139353493	intron (ENST00000507755, intron 2 of 3)	protein_coding-intron (ENST00000265192, intron 1 of 3)	10754	ENST00000510080	ENSG00000120727	ENST00000507755	PAIP2		12	104673766	104673962	intron (ENST00000549260, intron 2 of 2)	protein_coding-intron (ENST00000303694, intron 2 of 2)	29691	ENST00000690187	ENSG00000289557	ENST00000690187
	3	138203292	138203553	intron (ENST00000491704, intron 2 of 21)	protein_coding-intron (ENST00000491704, intron 2 of 21)	15646	ENST00000468560	ENSG00000114098	ENST00000481646	ARMC8		19	56720414	56720641	intron (ENST00000651015, intron 2 of 2)	lncRNA-intron (ENST00000594400, intron 3 of 4)	13129	ENST00000652413	ENSG00000286125	ENST00000652366			2	111250678	111250872	intron (ENST00000656303, intron 1 of 2)	lncRNA-intron (ENST00000431385, intron 2 of 3)	-11728	ENST00000371162	ENSG00000172965	ENST00000673814	MIR4435-2HG
	15	48415604	48415820	exon (ENST00000316623, exon 64 of 66)	protein_coding-exon (ENST00000316623, exon 64 of 66)	1004	ENST00000561429	ENSG00000166147	ENST00000558230	FBN1		6	72526185	72526445	Intergenic	Intergenic	3674	ENST00000405153	ENSG00000217483	ENST00000405153			X	49200170	49200301	promoter-TSS (ENST00000263233)	protein_coding-promoter-TSS (ENST00000263233)	-17	ENST00000691258	ENSG00000102003	ENST00000494396	SYP
	20	62636553	62636768	TTS (ENST00000418953)	lncRNA-TTS (ENST00000418953)	-1156	ENST00000427132	ENSG00000232121	ENST00000427132			4	140240311	140240570	Intergenic	Intergenic	-16846	ENST00000394205	ENSG00000153130	ENST00000506597	SCOC		3	171826733	171826929	intron (ENST00000449106, intron 3 of 3)	lncRNA-intron (ENST00000449106, intron 3 of 3)	-15881	ENST00000497307	ENSG00000075651	ENST00000356327	PLD1
	18	36706336	36707277	intron (ENST00000592930, intron 7 of 17)	protein_coding-intron (ENST00000257209, intron 14 of 24)	-11751	ENST00000592128	ENSG00000134775	ENST00000589114	FHOD3		4	145403868	145404140	Intergenic	Intergenic	27095	ENST00000624774	ENSG00000278943	ENST00000624774			3	46422663	46422933	promoter-TSS (ENST00000661642)	lncRNA-promoter-TSS (ENST00000661642)	-38	ENST00000661642	ENSG00000283646	ENST00000661642	LINC02009
	18	67104829	67104973	Intergenic	Intergenic	23317	ENST00000578054	ENSG00000263354	ENST00000578054	MIR5011		14	96097207	96097575	Intergenic	Intergenic	58007	ENST00000553782	ENSG00000227051	ENST00000553764	C14orf132		8	33485440	33485576	exon (ENST00000519089, exon 1 of 3)	protein_coding-exon (ENST00000519089, exon 1 of 3)	301	ENST00000519089	ENSG00000198042	ENST00000520763	MAK16
	16	50425802	50426093	intron (ENST00000637635, intron 2 of 4)	lncRNA-intron (ENST00000637635, intron 2 of 4)	18246	ENST00000567899	ENSG00000260573	ENST00000666416			3	123053111	123053344	Intergenic	Intergenic	-13798	ENST00000316218	ENSG00000065485	ENST00000495004	PDIA5		12	67268879	67269135	promoter-TSS (ENST00000539109)	protein_coding-promoter-TSS (ENST00000539109)	-351	ENST00000545606	ENSG00000111530	ENST00000539434	CAND1
	4	123606258	123606672	intron (ENST00000668501, intron 1 of 6)	lncRNA-intron (ENST00000662928, intron 1 of 3)	5726	ENST00000668501	ENSG00000249464	ENST00000666756	LINC01091		14	63788113	63788486	intron (ENST00000674003, intron 1 of 23)	protein_coding-intron (ENST00000674003, intron 1 of 23)	-20247	ENST00000604589	ENSG00000270912	ENST00000604589	RPS28P1		10	93437351	93437508	intron (ENST00000488645, intron 4 of 5)	protein_coding-intron (ENST00000358334, intron 3 of 52)	44765	ENST00000358334	ENSG00000138119	ENST00000485212	MYOF
	9	132057191	132057359	intron (ENST00000444872, intron 2 of 2)	protein_coding-intron (ENST00000292035, intron 2 of 7)	22370	ENST00000444872	ENSG00000160563	ENST00000444872	MED27		4	84677085	84677430	exon (ENST00000295888, exon 67 of 68)	protein_coding-exon (ENST00000295888, exon 67 of 68)	5691	ENST00000425179	ENSG00000163625	ENST00000509825	WDFY3		17	81683676	81683856	promoter-TSS (ENST00000329138)	protein_coding-promoter-TSS (ENST00000329138)	15	ENST00000577142	ENSG00000214087	ENST00000572937	ARL16
	15	75666675	75667015	Intergenic	Intergenic	-9382	ENST00000569467	ENSG00000260892	ENST00000569467			19	7658280	7658740	Intergenic	Intergenic	-7207	ENST00000597285	ENSG00000269228	ENST00000597285	RPS27AP19		16	88783182	88783313	intron (ENST00000301015, intron 1 of 50)	protein_coding-intron (ENST00000301015, intron 1 of 50)	1973	ENST00000301015	ENSG00000103335	ENST00000484567	PIEZO1
	12	47328504	47328817	Intergenic	Intergenic	13429	ENST00000546707	ENSG00000258116	ENST00000546707	PPIAP45		12	92363880	92364083	promoter-TSS (ENST00000615716)	lncRNA-promoter-TSS (ENST00000615716)	-149	ENST00000615716	ENSG00000277851	ENST00000615716	LINC02391		1	45491176	45491334	promoter-TSS (ENST00000372086)	protein_coding-promoter-TSS (ENST00000372086)	-92	ENST00000372086	ENSG00000070759	ENST00000493974	TESK2
	15	85051517	85051979	intron (ENST00000559742, intron 1 of 19)	protein_coding-intron (ENST00000310298, intron 2 of 22)	-10749	ENST00000560789	ENSG00000073417	ENST00000557954	PDE8A		2	98010975	98011473	Intergenic	Intergenic	-15276	ENST00000186436	ENSG00000075568	ENST00000489507	TMEM131		1	155562593	155562719	promoter-TSS (ENST00000368346)	protein_coding-promoter-TSS (ENST00000368346)	37	ENST00000368346	ENSG00000116539	ENST00000677825	ASH1L
	5	77643626	77643849	Intergenic	Intergenic	-5024	ENST00000306422	ENSG00000171540	ENST00000515716	OTP		16	2497140	2498058	promoter-TSS (ENST00000564879)	protein_coding-promoter-TSS (ENST00000564879)	-723	ENST00000564879	ENSG00000162065	ENST00000567020	TBC1D24		X	13647644	13647993	Intergenic	Intergenic	-5294	ENST00000696126	ENSG00000176896	ENST00000696128	TCEANC
	1	228542462	228543411	Intergenic	Intergenic	-12857	ENST00000365186	ENSG00000202056	ENST00000365186	RNA5SP19		7	37162174	37162450	intron (ENST00000487336, intron 5 of 5)	protein_coding-intron (ENST00000310758, intron 13 of 21)	34911	ENST00000472359	ENSG00000155849	ENST00000442504	ELMO1		17	1000780	1001515	exon (ENST00000327158, exon 4 of 4)	protein_coding-exon (ENST00000327158, exon 4 of 4)	4018	ENST00000327158	ENSG00000177370	ENST00000327158	TIMM22
	7	150134355	150134679	Intergenic	Intergenic	-86663	ENST00000613287	ENSG00000276538	ENST00000613287			7	102303602	102304063	intron (ENST00000536178, intron 2 of 8)	protein_coding-intron (ENST00000444095, intron 2 of 8)	10729	ENST00000581001	ENSG00000264675	ENST00000581001	MIR4285		2	199459291	199459721	promoter-TSS (ENST00000443023)	protein_coding-promoter-TSS (ENST00000443023)	-254	ENST00000668832	ENSG00000225953	ENST00000441234	SATB2-AS1
	10	129762241	129762449	intron (ENST00000651593, intron 4 of 4)	protein_coding-intron (ENST00000306010, intron 4 of 4)	-6499	ENST00000428273	ENSG00000227374	ENST00000428273			4	166896165	166896669	intron (ENST00000512681, intron 2 of 7)	protein_coding-intron (ENST00000512681, intron 2 of 7)	22061	ENST00000391071	ENSG00000212373	ENST00000391071	RNA5SP171		22	25698993	25699416	intron (ENST00000324198, intron 13 of 20)	protein_coding-intron (ENST00000324198, intron 13 of 20)	15965	ENST00000410653	ENSG00000222585	ENST00000410653	RNA5SP494
	1	1318424	1318627	TTS (ENST00000429572)	protein_coding-TTS (ENST00000429572)	164	ENST00000444968	ENSG00000240731	ENST00000444968			1	212924774	212925384	Intergenic	Intergenic	8292	ENST00000632866	ENSG00000282718	ENST00000632866			17	13562139	13562592	intron (ENST00000284110, intron 1 of 1)	protein_coding-intron (ENST00000284110, intron 1 of 1)	-6322	ENST00000578576	ENSG00000153976	ENST00000578576	HS3ST3A1
	17	64703250	64703480	Intergenic	Intergenic	-41058	ENST00000262435	ENSG00000108854	ENST00000585301	SMURF2		7	46568656	46568827	Intergenic	Intergenic	-65873	ENST00000436976	ENSG00000224519	ENST00000436976	HMGN1P19		2	233565850	233566011	promoter-TSS (ENST00000427112)	protein_coding-promoter-TSS (ENST00000427112)	-340	ENST00000450966	ENSG00000085982	ENST00000483519	USP40
	12	112145707	112146058	intron (ENST00000552890, intron 7 of 8)	protein_coding-intron (ENST00000257604, intron 7 of 11)	-3478	ENST00000363265	ENSG00000200135	ENST00000363265	Y_RNA		4	83146879	83147209	Intergenic	Intergenic	-9969	ENST00000505406	ENSG00000145287	ENST00000411416	PLAC8		14	99612542	99612708	intron (ENST00000502101, intron 1 of 1)	lncRNA-intron (ENST00000502101, intron 1 of 1)	8108	ENST00000502101	ENSG00000247970	ENST00000502101
	8	105257445	105258311	intron (ENST00000518180, intron 4 of 4)	protein_coding-intron (ENST00000518180, intron 4 of 4)	30487	ENST00000485656	ENSG00000243171	ENST00000485656			10	97142861	97143180	intron (ENST00000371070, intron 4 of 36)	protein_coding-intron (ENST00000266058, intron 4 of 36)	12413	ENST00000475285	ENSG00000269891	ENST00000479633	ARHGAP19-SLIT1		11	28699469	28699653	Intergenic	Intergenic	-3046	ENST00000662190	ENSG00000249867	ENST00000513853	LINC02742
	20	57205764	57205937	intron (ENST00000530870, intron 2 of 2)	protein_coding-intron (ENST00000395863, intron 2 of 6)	-9022	ENST00000445956	ENSG00000235032	ENST00000445956	BMP7-AS1		X	45805926	45806218	Intergenic	Intergenic	-35798	ENST00000602461	ENSG00000270069	ENST00000688264	MIR222HG		7	117046440	117046601	intron (ENST00000477742, intron 2 of 4)	protein_coding-intron (ENST00000265437, intron 1 of 15)	26243	ENST00000393447	ENSG00000004866	ENST00000489293	ST7
	8	57200214	57200576	intron (ENST00000669200, intron 4 of 6)	lncRNA-intron (ENST00000518556, intron 2 of 2)	6775	ENST00000523341	ENSG00000253301	ENST00000517611	LINC01606		1	41161816	41162332	intron (ENST00000695336, intron 1 of 12)	protein_coding-intron (ENST00000337495, intron 2 of 14)	943	ENST00000372595	ENSG00000010803	ENST00000372595	SCMH1		9	90099367	90099616	Intergenic	Intergenic	-8753	ENST00000615347	ENSG00000278382	ENST00000615347
	22	23086836	23087108	intron (ENST00000492538, intron 1 of 1)	protein_coding-intron (ENST00000216036, intron 4 of 6)	16398	ENST00000492538	ENSG00000128266	ENST00000615612	GNAZ		10	71333181	71333545	intron (ENST00000644088, intron 2 of 3)	protein_coding-intron (ENST00000373189, intron 2 of 5)	10539	ENST00000643042	ENSG00000198246	ENST00000642198	SLC29A3		7	101912312	101912445	promoter-TSS (ENST00000560541)	protein_coding-promoter-TSS (ENST00000560541)	-726	ENST00000560541	ENSG00000257923	ENST00000556210	CUX1
	3	133868914	133869531	intron (ENST00000543906, intron 1 of 8)	protein_coding-intron (ENST00000285208, intron 1 of 7)	25497	ENST00000488969	ENSG00000154917	ENST00000469959	RAB6B		10	100781380	100781686	intron (ENST00000679374, intron 5 of 9)	protein_coding-intron (ENST00000355243, intron 5 of 9)	32683	ENST00000554172	ENSG00000075891	ENST00000553492	PAX2		9	97411814	97412009	promoter-TSS (ENST00000355295)	protein_coding-promoter-TSS (ENST00000355295)	-3	ENST00000667253	ENSG00000286375	ENST00000667253
	19	9945521	9945902	Intergenic	Intergenic	-9196	ENST00000264833	ENSG00000105088	ENST00000590410	OLFM2		11	120035192	120035654	intron (ENST00000701821, intron 1 of 3)	lncRNA-intron (ENST00000691145, intron 1 of 2)	8670	ENST00000652852	ENSG00000286731	ENST00000652852			11	68401907	68402174	intron (ENST00000294304, intron 7 of 22)	protein_coding-intron (ENST00000294304, intron 7 of 22)	-1937	ENST00000528890	ENSG00000162337	ENST00000528714	LRP5
	12	111503227	111503438	intron (ENST00000673557, intron 14 of 24)	protein_coding-intron (ENST00000389153, intron 13 of 23)	7163	ENST00000645162	ENSG00000204842	ENST00000481331	ATXN2		1	26827824	26828122	intron (ENST00000374142, intron 1 of 7)	protein_coding-intron (ENST00000374142, intron 1 of 7)	1285	ENST00000374142	ENSG00000204160	ENST00000488397	ZDHHC18		17	56769707	56769988	Intergenic	Intergenic	25445	ENST00000570754	ENSG00000214226	ENST00000397861	C17orf67
	12	13436878	13437345	TTS (ENST00000637214)	protein_coding-TTS (ENST00000637214)	3890	ENST00000364606	ENSG00000201476	ENST00000364606	RNA5SP353		4	182978343	182978857	Intergenic	Intergenic	-38826	ENST00000664752	ENSG00000286821	ENST00000664752			11	66312957	66313095	exon (ENST00000690754, exon 1 of 1)	lncRNA-exon (ENST00000690754, exon 1 of 1)	173	ENST00000534065	ENSG00000254458	ENST00000534065
	2	28328184	28328406	intron (ENST00000344773, intron 12 of 12)	protein_coding-intron (ENST00000342045, intron 12 of 12)	-17735	ENST00000661521	ENSG00000223522	ENST00000661521			9	76900973	76902271	intron (ENST00000492157, intron 1 of 5)	protein_coding-intron (ENST00000376713, intron 1 of 6)	4419	ENST00000428286	ENSG00000106772	ENST00000376718	PRUNE2		1	42849241	42849453	promoter-TSS (ENST00000372503)	protein_coding-promoter-TSS (ENST00000372503)	56	ENST00000397034	ENSG00000164011	ENST00000397034	ZNF691
	17	73309904	73310037	promoter-TSS (ENST00000582303)	protein_coding-promoter-TSS (ENST00000582303)	-75	ENST00000582303	ENSG00000179604	ENST00000581014	CDC42EP4		8	40932413	40933067	Intergenic	Intergenic	-30886	ENST00000518428	ENSG00000254383	ENST00000518428			14	96391658	96392101	promoter-TSS (ENST00000267584)	protein_coding-promoter-TSS (ENST00000267584)	-249	ENST00000267584	ENSG00000140057	ENST00000554706	AK7
	17	32538723	32539060	intron (ENST00000577352, intron 5 of 5)	protein_coding-intron (ENST00000318217, intron 21 of 21)	-8842	ENST00000577227	ENSG00000265337	ENST00000577227			10	127485190	127485489	Intergenic	Intergenic	-63970	ENST00000398023	ENSG00000214285	ENST00000398023	NPS		19	36115156	36115291	promoter-TSS (ENST00000221855)	protein_coding-promoter-TSS (ENST00000221855)	-10	ENST00000586439	ENSG00000105258	ENST00000592962	POLR2I
	3	124174516	124174711	intron (ENST00000683280, intron 3 of 3)	protein_coding-intron (ENST00000240874, intron 1 of 33)	-21550	ENST00000461190	ENSG00000240622	ENST00000461190	RPL7P15		4	182369299	182369478	intron (ENST00000511685, intron 3 of 27)	protein_coding-intron (ENST00000511685, intron 3 of 27)	-79611	ENST00000510504	ENSG00000218336	ENST00000507737	TENM3		4	85501232	85501463	intron (ENST00000506421, intron 1 of 3)	protein_coding-intron (ENST00000395184, intron 1 of 9)	25861	ENST00000505856	ENSG00000138639	ENST00000503917	ARHGAP24
	8	6697939	6698268	intron (ENST00000702576, intron 1 of 1)	lncRNA-intron (ENST00000522897, intron 1 of 3)	10088	ENST00000525186	ENSG00000249898	ENST00000527490	MCPH1-AS1		11	45666762	45666990	Intergenic	Intergenic	-1254	ENST00000308064	ENSG00000175264	ENST00000533673	CHST1		7	214896	215145	intron (ENST00000313766, intron 3 of 9)	protein_coding-intron (ENST00000313766, intron 3 of 9)	14537	ENST00000514988	ENSG00000249852	ENST00000514988
	1	91569936	91570139	Intergenic	Intergenic	-30134	ENST00000439897	ENSG00000229067	ENST00000439897			11	69900635	69900841	Intergenic	Intergenic	10256	ENST00000563932	ENSG00000260348	ENST00000563932			10	77478270	77478459	intron (ENST00000640969, intron 1 of 27)	protein_coding-intron (ENST00000286627, intron 1 of 26)	20606	ENST00000639282	ENSG00000156113	ENST00000404771	KCNMA1
	2	28964537	28964864	intron (ENST00000401723, intron 1 of 6)	protein_coding-intron (ENST00000401723, intron 1 of 6)	-6239	ENST00000420297	ENSG00000189350	ENST00000420297	TOGARAM2		10	11322726	11322968	intron (ENST00000609692, intron 10 of 11)	protein_coding-intron (ENST00000354897, intron 11 of 12)	-2963	ENST00000379256	ENSG00000181800	ENST00000379256	CELF2-AS1		7	29839382	29839805	intron (ENST00000409123, intron 2 of 7)	protein_coding-intron (ENST00000242140, intron 2 of 8)	33085	ENST00000242140	ENSG00000122574	ENST00000242140	WIPF3
	20	61824826	61824964	intron (ENST00000614565, intron 4 of 15)	protein_coding-intron (ENST00000543233, intron 3 of 14)	-69839	ENST00000447909	ENSG00000225106	ENST00000442888			22	50048115	50048399	intron (ENST00000433387, intron 5 of 13)	protein_coding-intron (ENST00000433387, intron 5 of 13)	1961	ENST00000477219	ENSG00000138892	ENST00000433387	TTLL8		8	80171177	80171348	promoter-TSS (ENST00000519303)	protein_coding-promoter-TSS (ENST00000519303)	-62	ENST00000519303	ENSG00000076554	ENST00000602950	TPD52
	7	84418139	84418394	intron (ENST00000424555, intron 1 of 3)	protein_coding-intron (ENST00000424555, intron 1 of 3)	-45975	ENST00000471474	ENSG00000075213	ENST00000436949	SEMA3A		1	213399814	213400032	Intergenic	Intergenic	29154	ENST00000484151	ENSG00000228646	ENST00000484151	RPL31P13		12	52419738	52419896	intron (ENST00000549264, intron 1 of 7)	lncRNA-intron (ENST00000548135, intron 2 of 2)	2050	ENST00000549264	ENSG00000257844	ENST00000549264	KRT90P
	1	1599463	1599945	promoter-TSS (ENST00000658591)	lncRNA-promoter-TSS (ENST00000658591)	431	ENST00000422725	ENSG00000228594	ENST00000422725	FNDC10		1	37808297	37808909	promoter-TSS (ENST00000373044)	protein_coding-promoter-TSS (ENST00000373044)	-395	ENST00000373044	ENSG00000196449	ENST00000373044	YRDC		1	179166725	179166856	intron (ENST00000660584, intron 1 of 1)	protein_coding-intron (ENST00000367623, intron 1 of 10)	-16944	ENST00000424368	ENSG00000231905	ENST00000424368	SETP10
	7	3683632	3683932	intron (ENST00000404826, intron 4 of 44)	protein_coding-intron (ENST00000389531, intron 4 of 43)	-39998	ENST00000427920	ENSG00000236510	ENST00000427920			21	33356265	33356634	TTS (ENST00000652654)	protein_coding-TTS (ENST00000652654)	4769	ENST00000700085	ENSG00000142166	ENST00000700084	IFNAR1		19	5805885	5806027	intron (ENST00000303212, intron 1 of 2)	protein_coding-intron (ENST00000303212, intron 1 of 2)	889	ENST00000303212	ENSG00000171119	ENST00000303212	NRTN
	5	5677425	5678246	Intergenic	Intergenic	-10970	ENST00000659085	ENSG00000286986	ENST00000659085			5	127323718	127324065	intron (ENST00000418761, intron 2 of 14)	protein_coding-intron (ENST00000274473, intron 2 of 25)	33032	ENST00000274473	ENSG00000145794	ENST00000508365	MEGF10		17	1724724	1724877	promoter-TSS (ENST00000409644)	protein_coding-promoter-TSS (ENST00000409644)	96	ENST00000409644	ENSG00000167716	ENST00000464528	WDR81
	16	951567	952360	TTS (ENST00000566609)	protein_coding-TTS (ENST00000566609)	-4319	ENST00000566627	ENSG00000103227	ENST00000565198	LMF1		1	224744527	224744976	Intergenic	Intergenic	-14089	ENST00000431691	ENSG00000229400	ENST00000431691	CNIH3-AS1		16	85473997	85474202	intron (ENST00000637419, intron 2 of 2)	protein_coding-intron (ENST00000637419, intron 2 of 2)	-15714	ENST00000620845	ENSG00000278716	ENST00000620845
	11	65834580	65835041	intron (ENST00000533298, intron 1 of 3)	protein_coding-intron (ENST00000308342, intron 1 of 12)	806	ENST00000533236	ENSG00000172803	ENST00000308342	SNX32		13	99299892	99300136	intron (ENST00000376414, intron 1 of 1)	protein_coding-intron (ENST00000355700, intron 2 of 4)	7385	ENST00000376414	ENSG00000169508	ENST00000376414	GPR183		9	133479164	133479543	promoter-TSS (ENST00000371897)	protein_coding-promoter-TSS (ENST00000371897)	-226	ENST00000432868	ENSG00000160326	ENST00000432868	SLC2A6
	19	5577739	5578267	intron (ENST00000646675, intron 1 of 2)	protein_coding-intron (ENST00000646675, intron 1 of 2)	346	ENST00000646675	ENSG00000223573	ENST00000448587	TINCR		3	30576941	30577250	Intergenic	Intergenic	-29506	ENST00000359013	ENSG00000163513	ENST00000672866	TGFBR2		4	77011105	77011235	intron (ENST00000504460, intron 1 of 2)	protein_coding-intron (ENST00000264893, intron 3 of 9)	1390	ENST00000504460	ENSG00000138758	ENST00000504460	SEPTIN11
	5	37837184	37837334	intron (ENST00000515058, intron 1 of 2)	protein_coding-intron (ENST00000326524, intron 1 of 2)	-1432	ENST00000381826	ENSG00000168621	ENST00000427982	GDNF		17	74024698	74025349	Intergenic	Intergenic	-75117	ENST00000647802	ENSG00000285648	ENST00000647802			5	138972398	138972636	intron (ENST00000509534, intron 8 of 10)	protein_coding-intron (ENST00000265195, intron 8 of 10)	-19084	ENST00000515008	ENSG00000120725	ENST00000509400	SIL1
	11	67238895	67239031	intron (ENST00000525041, intron 1 of 3)	protein_coding-intron (ENST00000308783, intron 12 of 20)	-1084	ENST00000530342	ENSG00000173120	ENST00000525041	KDM2A		22	38412934	38413607	Intergenic	Intergenic	10663	ENST00000652019	ENSG00000286144	ENST00000652019			2	231241750	231242261	TTS (ENST00000682751)	protein_coding-TTS (ENST00000682751)	-14092	ENST00000441378	ENSG00000237039	ENST00000441378	RPS28P4
	20	61932329	61932568	intron (ENST00000614565, intron 13 of 15)	protein_coding-intron (ENST00000543233, intron 12 of 14)	21214	ENST00000408490	ENSG00000284193	ENST00000408490	MIR1257		17	16488344	16488861	intron (ENST00000470794, intron 1 of 3)	protein_coding-intron (ENST00000409083, intron 1 of 2)	3551	ENST00000409083	ENSG00000181350	ENST00000409083	LRRC75A		2	96174348	96174523	Intergenic	Intergenic	13682	ENST00000479456	ENSG00000084090	ENST00000443962	STARD7
	14	100025270	100025406	intron (ENST00000544450, intron 1 of 10)	protein_coding-intron (ENST00000402714, intron 1 of 13)	5762	ENST00000554460	ENSG00000196405	ENST00000556258	EVL		17	50055132	50055389	promoter-TSS (ENST00000320031)	protein_coding-promoter-TSS (ENST00000320031)	479	ENST00000499842	ENSG00000246640	ENST00000499842	PICART1		8	37146281	37146513	Intergenic	Intergenic	51247	ENST00000523647	ENSG00000253650	ENST00000523647	SMARCE1P4
	2	38394888	38395176	Intergenic	Intergenic	-13687	ENST00000661715	ENSG00000287313	ENST00000661715			11	117399452	117399738	intron (ENST00000533706, intron 20 of 26)	protein_coding-intron (ENST00000278935, intron 27 of 32)	-9422	ENST00000528706	ENSG00000110274	ENST00000639320	CEP164		8	37691365	37691751	Intergenic	Intergenic	-4224	ENST00000331569	ENSG00000183779	ENST00000331569	ZNF703
	9	78000232	78000601	intron (ENST00000286548, intron 1 of 6)	protein_coding-intron (ENST00000286548, intron 1 of 6)	30188	ENST00000411677	ENSG00000156052	ENST00000286548	GNAQ		16	67431868	67432176	promoter-TSS (ENST00000567261)	lncRNA-promoter-TSS (ENST00000567261)	-558	ENST00000567261	ENSG00000261320	ENST00000567261			22	47918586	47918875	exon (ENST00000623760, exon 1 of 1)	lncRNA-exon (ENST00000623760, exon 1 of 1)	2002	ENST00000623760	ENSG00000279712	ENST00000623760
	3	16369284	16369486	intron (ENST00000653928, intron 2 of 2)	protein_coding-intron (ENST00000334133, intron 6 of 9)	1581	ENST00000483671	ENSG00000131378	ENST00000470458	RFTN1		16	12132856	12133156	intron (ENST00000566228, intron 13 of 20)	protein_coding-intron (ENST00000563308, intron 6 of 6)	3309	ENST00000564791	ENSG00000048471	ENST00000569801	SNX29		8	120123626	120123981	intron (ENST00000537875, intron 1 of 19)	protein_coding-intron (ENST00000498051, intron 4 of 22)	-1299	ENST00000297848	ENSG00000187955	ENST00000523142	COL14A1
	22	43836490	43837071	intron (ENST00000475131, intron 1 of 2)	protein_coding-intron (ENST00000330884, intron 4 of 6)	2133	ENST00000475131	ENSG00000130540	ENST00000422525	SULT4A1		3	114644465	114644752	intron (ENST00000492665, intron 4 of 6)	protein_coding-intron (ENST00000357258, intron 5 of 9)	-19584	ENST00000676079	ENSG00000181722	ENST00000470186	ZBTB20		9	1458612	1458793	Intergenic	Intergenic	91401	ENST00000660579	ENSG00000287465	ENST00000660579
	7	74660991	74661287	intron (ENST00000613513, intron 1 of 1)	protein_coding-intron (ENST00000443166, intron 1 of 9)	3108	ENST00000443166	ENSG00000263001	ENST00000490431	GTF2I		8	22670663	22670899	Intergenic	Intergenic	-1633	ENST00000522268	ENSG00000147439	ENST00000519335	BIN3		17	78817227	78817371	intron (ENST00000693020, intron 9 of 19)	protein_coding-intron (ENST00000312010, intron 10 of 19)	1644	ENST00000590312	ENSG00000055483	ENST00000592275	USP36
	18	46406621	46406829	intron (ENST00000586604, intron 1 of 5)	protein_coding-intron (ENST00000269439, intron 1 of 7)	3920	ENST00000650266	ENSG00000285993	ENST00000650266			7	101634237	101634634	Intergenic	Intergenic	-5139	ENST00000223167	ENSG00000106436	ENST00000642629	MYL10		9	123131331	123131540	intron (ENST00000496533, intron 2 of 4)	protein_coding-intron (ENST00000348403, intron 17 of 18)	1532	ENST00000471564	ENSG00000165209	ENST00000478973	STRBP
	12	58425568	58425789	Intergenic	Intergenic	31082	ENST00000552027	ENSG00000258133	ENST00000552027			5	179870657	179870947	promoter-TSS (ENST00000520912)	protein_coding-promoter-TSS (ENST00000520912)	-102	ENST00000522921	ENSG00000197226	ENST00000522180	TBC1D9B		8	11053360	11053630	intron (ENST00000416569, intron 1 of 2)	protein_coding-intron (ENST00000416569, intron 1 of 2)	13594	ENST00000532453	ENSG00000254839	ENST00000532453
	10	48876735	48877176	intron (ENST00000325239, intron 42 of 61)	protein_coding-intron (ENST00000325239, intron 42 of 61)	-1067	ENST00000423256	ENSG00000228403	ENST00000423256			7	9083876	9084176	promoter-TSS (ENST00000605206)	processed_pseudogene-promoter-TSS (ENST00000605206)	4	ENST00000605206	ENSG00000271526	ENST00000605206			6	85321919	85322103	Intergenic	Intergenic	34222	ENST00000434946	ENSG00000213211	ENST00000434946	KRT18P64
	19	38631732	38632116	promoter-TSS (ENST00000590134)	protein_coding-promoter-TSS (ENST00000590134)	-102	ENST00000590134	ENSG00000178982	ENST00000248342	EIF3K		1	147611341	147611984	promoter-TSS (ENST00000675347)	protein_coding-promoter-TSS (ENST00000675347)	72	ENST00000675347	ENSG00000288626	ENST00000675347			17	43468574	43468997	Intergenic	Intergenic	-4800	ENST00000516920	ENSG00000252729	ENST00000516920	RNU6-971P
	8	94253235	94253444	intron (ENST00000396194, intron 2 of 4)	protein_coding-intron (ENST00000297596, intron 2 of 4)	7431	ENST00000523433	ENSG00000164949	ENST00000396194	GEM		7	55326544	55326724	Intergenic	Intergenic	-15682	ENST00000421633	ENSG00000230936	ENST00000421633			14	74612688	74612822	promoter-TSS (ENST00000261978)	protein_coding-promoter-TSS (ENST00000261978)	-377	ENST00000553939	ENSG00000119681	ENST00000553939	LTBP2
	3	43031545	43031912	intron (ENST00000687218, intron 2 of 5)	protein_coding-intron (ENST00000273146, intron 1 of 5)	-5393	ENST00000417304	ENSG00000232375	ENST00000417304			17	17060579	17060871	intron (ENST00000651222, intron 1 of 23)	protein_coding-intron (ENST00000341712, intron 1 of 23)	17027	ENST00000428367	ENSG00000225442	ENST00000428367	MPRIP-AS1		7	80134794	80134922	promoter-TSS (ENST00000418742)	protein_coding-promoter-TSS (ENST00000418742)	5	ENST00000649922	ENSG00000127955	ENST00000648306	GNAI1
	3	4697260	4697502	intron (ENST00000650294, intron 33 of 60)	protein_coding-intron (ENST00000302640, intron 32 of 60)	-2450	ENST00000649414	ENSG00000150995	ENST00000467545	ITPR1		6	52108040	52108694	Intergenic	Intergenic	-20754	ENST00000371117	ENSG00000170927	ENST00000340994	PKHD1		17	6223310	6223511	Intergenic	Intergenic	16247	ENST00000383891	ENSG00000206618	ENST00000383891	RNU6-1264P
	2	220442143	220442322	intron (ENST00000432993, intron 2 of 3)	lncRNA-intron (ENST00000432993, intron 2 of 3)	-8447	ENST00000414512	ENSG00000236451	ENST00000657044			11	33324430	33324709	intron (ENST00000525975, intron 2 of 15)	protein_coding-intron (ENST00000303296, intron 2 of 16)	-4031	ENST00000534262	ENSG00000110422	ENST00000303296	HIPK3		7	140062543	140062847	promoter-TSS (ENST00000467638)	protein_coding-promoter-TSS (ENST00000467638)	-144	ENST00000467638	ENSG00000059378	ENST00000496624	PARP12
	X	418908	419187	promoter-TSS (ENST00000627627)	lncRNA-promoter-TSS (ENST00000627627)	-110	ENST00000627627	ENSG00000280767	ENST00000627627			14	73136389	73136899	promoter-TSS (ENST00000394164)	protein_coding-promoter-TSS (ENST00000394164)	101	ENST00000700375	ENSG00000080815	ENST00000700309	PSEN1		2	158968393	158968622	promoter-TSS (ENST00000263635)	protein_coding-promoter-TSS (ENST00000263635)	-133	ENST00000263635	ENSG00000115183	ENST00000464096	TANC1
	19	33246323	33246943	Intergenic	Intergenic	-20783	ENST00000253188	ENSG00000130876	ENST00000590036	SLC7A10		7	42350719	42351064	Intergenic	Intergenic	-86791	ENST00000678978	ENSG00000106571	ENST00000464291	GLI3		10	5575157	5575395	Intergenic	Intergenic	-8395	ENST00000664654	ENSG00000287235	ENST00000664654
	7	158877857	158879196	intron (ENST00000407559, intron 4 of 24)	protein_coding-intron (ENST00000407559, intron 4 of 24)	-1254	ENST00000444851	ENSG00000126870	ENST00000407559	DYNC2I1		18	56235284	56236155	Intergenic	Intergenic	-44457	ENST00000382897	ENSG00000206129	ENST00000382897			2	202161486	202161631	intron (ENST00000498697, intron 14 of 23)	protein_coding-intron (ENST00000469462, intron 2 of 9)	-11931	ENST00000652912	ENSG00000287041	ENST00000652912
	2	223108338	223108760	intron (ENST00000488477, intron 2 of 3)	protein_coding-intron (ENST00000488477, intron 2 of 3)	56349	ENST00000488477	ENSG00000152049	ENST00000488477	KCNE4		3	197371454	197372482	intron (ENST00000700789, intron 1 of 2)	lncRNA-intron (ENST00000700789, intron 1 of 2)	2284	ENST00000700789	ENSG00000289828	ENST00000700789			9	133428640	133428849	exon (ENST00000355699, exon 7 of 29)	protein_coding-exon (ENST00000355699, exon 7 of 29)	6377	ENST00000355699	ENSG00000160323	ENST00000371911	ADAMTS13
	8	102528426	102528827	promoter-TSS (ENST00000519630)	lncRNA-promoter-TSS (ENST00000519630)	-114	ENST00000519630	ENSG00000253633	ENST00000519630			1	116942356	116942664	intron (ENST00000393203, intron 2 of 8)	protein_coding-intron (ENST00000393203, intron 2 of 8)	19961	ENST00000516701	ENSG00000252510	ENST00000516701	RNA5SP55		6	26217139	26217278	promoter-TSS (ENST00000541790)	protein_coding-promoter-TSS (ENST00000541790)	287	ENST00000303910	ENSG00000277075	ENST00000303910	H2AC8
	9	81100729	81101139	Intergenic	Intergenic	-229639	ENST00000397864	ENSG00000226798	ENST00000397864			1	201906230	201906785	intron (ENST00000616739, intron 1 of 3)	protein_coding-intron (ENST00000367288, intron 1 of 2)	8407	ENST00000458139	ENSG00000223774	ENST00000414927			14	55533070	55533491	intron (ENST00000663990, intron 3 of 3)	lncRNA-intron (ENST00000554558, intron 3 of 3)	-10121	ENST00000483820	ENSG00000213641	ENST00000483820	RPL7AP4
	2	15346790	15347107	intron (ENST00000700065, intron 35 of 40)	protein_coding-intron (ENST00000281513, intron 35 of 51)	5078	ENST00000700064	ENSG00000151779	ENST00000700065	NBAS		2	135728117	135728657	Intergenic	Intergenic	6878	ENST00000483065	ENSG00000048991	ENST00000456040	R3HDM1		15	31472137	31472350	Intergenic	Intergenic	-18104	ENST00000559109	ENSG00000259696	ENST00000559109
	17	56665876	56666396	Intergenic	Intergenic	72437	ENST00000332822	ENSG00000183691	ENST00000332822	NOG		3	106348198	106348467	Intergenic	Intergenic	-22039	ENST00000493346	ENSG00000244652	ENST00000493346			5	81244994	81245397	exon (ENST00000501927, exon 2 of 3)	lncRNA-exon (ENST00000501927, exon 2 of 3)	-2596	ENST00000510537	ENSG00000248794	ENST00000510537
	5	58183400	58183715	Intergenic	Intergenic	22360	ENST00000504014	ENSG00000248271	ENST00000504014	PGAM1P1		11	64890208	64890560	TTS (ENST00000384864)	miRNA-TTS (ENST00000384864)	862	ENST00000384915	ENSG00000283926	ENST00000384915	MIR192		19	29576105	29576470	Intergenic	Intergenic	-29996	ENST00000585603	ENSG00000105171	ENST00000221770	POP4
	4	17978976	17979245	intron (ENST00000675131, intron 1 of 6)	protein_coding-intron (ENST00000326877, intron 1 of 6)	-17078	ENST00000510121	ENSG00000178177	ENST00000512376	LCORL		5	160421763	160422219	promoter-TSS (ENST00000393964)	protein_coding-promoter-TSS (ENST00000393964)	81	ENST00000393964	ENSG00000164611	ENST00000517480	PTTG1		9	84181707	84182111	Intergenic	Intergenic	-96310	ENST00000419815	ENSG00000233262	ENST00000419815
	2	3606605	3607121	intron (ENST00000404205, intron 1 of 3)	protein_coding-intron (ENST00000236693, intron 2 of 7)	811	ENST00000402794	ENSG00000118004	ENST00000382062	COLEC11		17	75248822	75249017	exon (ENST00000577435, exon 2 of 6)	protein_coding-exon (ENST00000577435, exon 2 of 6)	-6551	ENST00000578896	ENSG00000125447	ENST00000578348	GGA3		14	101948177	101948473	promoter-TSS (ENST00000607414)	lncRNA-promoter-TSS (ENST00000607414)	16	ENST00000607414	ENSG00000271780	ENST00000607414
	6	158068886	158069144	intron (ENST00000640338, intron 13 of 26)	protein_coding-intron (ENST00000355585, intron 13 of 26)	-1113	ENST00000367122	ENSG00000078269	ENST00000449320	SYNJ2		2	216084710	216084919	intron (ENST00000455479, intron 2 of 3)	protein_coding-intron (ENST00000295658, intron 1 of 2)	-1859	ENST00000464722	ENSG00000115425	ENST00000487318	PECR		9	112037498	112037670	promoter-TSS (ENST00000563249)	lncRNA-promoter-TSS (ENST00000563249)	146	ENST00000563434	ENSG00000259953	ENST00000563434	LINC02977
	14	91377786	91378224	TTS (ENST00000389856)	protein_coding-TTS (ENST00000389856)	30753	ENST00000553437	ENSG00000015133	ENST00000554165	CCDC88C		3	14413122	14413557	intron (ENST00000649500, intron 1 of 14)	protein_coding-intron (ENST00000610642, intron 1 of 10)	10691	ENST00000615188	ENSG00000131389	ENST00000615188	SLC6A6		2	111687168	111687494	intron (ENST00000643447, intron 9 of 11)	protein_coding-intron (ENST00000643447, intron 9 of 11)	11702	ENST00000644013	ENSG00000285016	ENST00000645914
	21	34675819	34676208	intron (ENST00000349499, intron 1 of 5)	protein_coding-intron (ENST00000349499, intron 1 of 5)	6624	ENST00000360731	ENSG00000159212	ENST00000360731	CLIC6		5	8060967	8061091	Intergenic	Intergenic	19732	ENST00000623003	ENSG00000280338	ENST00000623003			12	67916682	67916880	Intergenic	Intergenic	-12454	ENST00000545520	ENSG00000255772	ENST00000546170	LINC01479
	19	53058423	53058576	Intergenic	Intergenic	13759	ENST00000601417	ENSG00000268964	ENST00000601417	ERVV-2		9	127987085	127987373	Intergenic	Intergenic	-6240	ENST00000373095	ENSG00000167106	ENST00000479828	FAM102A		5	1246890	1247136	TTS (ENST00000324642)	protein_coding-TTS (ENST00000324642)	-4993	ENST00000666708	ENSG00000287486	ENST00000666708
	3	111947260	111947477	intron (ENST00000495180, intron 8 of 14)	protein_coding-intron (ENST00000393923, intron 9 of 17)	-1603	ENST00000638331	ENSG00000144824	ENST00000481953	PHLDB2		14	76776635	76776895	intron (ENST00000556038, intron 4 of 4)	protein_coding-intron (ENST00000167106, intron 5 of 6)	-1241	ENST00000554743	ENSG00000071246	ENST00000556038	VASH1		20	13800884	13801029	promoter-TSS (ENST00000476124)	protein_coding-promoter-TSS (ENST00000476124)	-587	ENST00000487478	ENSG00000101247	ENST00000464269	NDUFAF5
	10	70512381	70512507	intron (ENST00000697578, intron 1 of 19)	protein_coding-intron (ENST00000263563, intron 1 of 19)	-25728	ENST00000697574	ENSG00000107719	ENST00000697572	PALD1		3	107429788	107430146	promoter-TSS (ENST00000609293)	lncRNA-promoter-TSS (ENST00000609293)	-925	ENST00000609293	ENSG00000273125	ENST00000669596	LINC01990		17	82030711	82030931	promoter-TSS (ENST00000306897)	protein_coding-promoter-TSS (ENST00000306897)	-857	ENST00000306897	ENSG00000169750	ENST00000580965	RAC3
	8	32093092	32093296	intron (ENST00000523743, intron 3 of 3)	protein_coding-intron (ENST00000519301, intron 1 of 10)	-43467	ENST00000523785	ENSG00000253974	ENST00000521463	NRG1-IT1		11	64801015	64801415	TTS (ENST00000444560)	protein_coding-TTS (ENST00000444560)	598	ENST00000493428	ENSG00000168067	ENST00000435926	MAP4K2		10	7610185	7610327	intron (ENST00000461751, intron 2 of 6)	protein_coding-intron (ENST00000397145, intron 7 of 11)	7010	ENST00000461751	ENSG00000123243	ENST00000397145	ITIH5
	7	155745805	155746212	promoter-TSS (ENST00000341148)	protein_coding-promoter-TSS (ENST00000341148)	-411	ENST00000438356	ENSG00000184863	ENST00000438356	RBM33		10	102924298	102924472	intron (ENST00000433628, intron 1 of 6)	protein_coding-intron (ENST00000369875, intron 1 of 1)	6028	ENST00000433628	ENSG00000148842	ENST00000475511	CNNM2		10	22316192	22316516	promoter-TSS (ENST00000376836)	protein_coding-promoter-TSS (ENST00000376836)	-32	ENST00000602574	ENSG00000148444	ENST00000496071	COMMD3
	8	12590708	12590841	intron (ENST00000635775, intron 6 of 8)	lncRNA-intron (ENST00000635775, intron 6 of 8)	10487	ENST00000533893	ENSG00000255122	ENST00000533893			11	61675680	61676656	Intergenic	Intergenic	-4223	ENST00000257215	ENSG00000134780	ENST00000540717	DAGLA		7	2403288	2403556	promoter-TSS (ENST00000258711)	protein_coding-promoter-TSS (ENST00000258711)	-166	ENST00000258711	ENSG00000136213	ENST00000258711	CHST12
	13	51221970	51222232	promoter-TSS (ENST00000280057)	protein_coding-promoter-TSS (ENST00000280057)	-233	ENST00000615498	ENSG00000150510	ENST00000280057	FAM124A		2	150626915	150627407	intron (ENST00000440668, intron 1 of 2)	lncRNA-intron (ENST00000440668, intron 1 of 2)	-1695	ENST00000660328	ENSG00000224048	ENST00000657466	LINC02612		9	124267244	124267509	intron (ENST00000425237, intron 1 of 7)	protein_coding-intron (ENST00000320246, intron 1 of 9)	4500	ENST00000437461	ENSG00000227200	ENST00000437461
	20	63756619	63757090	intron (ENST00000395104, intron 2 of 3)	protein_coding-intron (ENST00000245663, intron 3 of 4)	11308	ENST00000433905	ENSG00000229299	ENST00000447343	ZBTB46-AS2		4	4801303	4801636	Intergenic	Intergenic	-18936	ENST00000624794	ENSG00000280310	ENST00000624794			3	149401295	149401422	Intergenic	Intergenic	-15558	ENST00000462931	ENSG00000243885	ENST00000462931
	2	29389264	29389647	intron (ENST00000618119, intron 3 of 27)	protein_coding-intron (ENST00000389048, intron 4 of 28)	69901	ENST00000655343	ENSG00000286963	ENST00000655343			10	11397106	11397490	exon (ENST00000624657, exon 1 of 1)	TEC-exon (ENST00000624657, exon 1 of 1)	1490	ENST00000624657	ENSG00000280086	ENST00000624657			12	127559760	127559913	Intergenic	Intergenic	-4072	ENST00000660759	ENSG00000287622	ENST00000660759
	18	13212248	13212533	intron (ENST00000586278, intron 1 of 1)	lncRNA-intron (ENST00000586278, intron 1 of 1)	3935	ENST00000589601	ENSG00000267239	ENST00000586278			14	31992297	31992537	Intergenic	Intergenic	-14485	ENST00000556949	ENSG00000258386	ENST00000556949			17	30824653	30824938	promoter-TSS (ENST00000324238)	protein_coding-promoter-TSS (ENST00000324238)	-103	ENST00000324238	ENSG00000176390	ENST00000578692	CRLF3
	6	161630607	161631543	intron (ENST00000674501, intron 7 of 9)	protein_coding-intron (ENST00000338468, intron 6 of 10)	-61655	ENST00000610470	ENSG00000185345	ENST00000674259	PRKN		1	227489587	227489892	promoter-TSS (ENST00000611115)	unprocessed_pseudogene-promoter-TSS (ENST00000611115)	-952	ENST00000611115	ENSG00000278180	ENST00000611115			2	147247847	147248039	Intergenic	Intergenic	97236	ENST00000662284	ENSG00000287847	ENST00000662284
	12	6423598	6423728	Intergenic	Intergenic	-13650	ENST00000498412	ENSG00000213942	ENST00000498412			9	134698572	134698787	intron (ENST00000464187, intron 3 of 5)	protein_coding-intron (ENST00000371817, intron 2 of 65)	-32914	ENST00000469093	ENSG00000130635	ENST00000618395	COL5A1		8	141979100	141979322	Intergenic	Intergenic	-10370	ENST00000523974	ENSG00000254183	ENST00000523974
	11	65810339	65810625	Intergenic	Intergenic	-13263	ENST00000531155	ENSG00000255404	ENST00000531155			1	25999426	25999887	Intergenic	Intergenic	-1539	ENST00000464540	ENSG00000158006	ENST00000493892	PAFAH2		6	150030593	150030763	Intergenic	Intergenic	-2091	ENST00000405282	ENSG00000216444	ENST00000405282	RAET1M
	11	10487609	10488083	intron (ENST00000534047, intron 6 of 14)	protein_coding-intron (ENST00000396553, intron 6 of 14)	-5521	ENST00000533116	ENSG00000133805	ENST00000529744	AMPD3		2	237515704	237516011	intron (ENST00000495439, intron 2 of 11)	protein_coding-intron (ENST00000264605, intron 4 of 15)	-2172	ENST00000464123	ENSG00000115648	ENST00000434770	MLPH		11	78417910	78418066	promoter-TSS (ENST00000361507)	protein_coding-promoter-TSS (ENST00000361507)	-166	ENST00000526030	ENSG00000033327	ENST00000528329	GAB2
	22	25233882	25234152	Intergenic	Intergenic	14378	ENST00000398215	ENSG00000244752	ENST00000651629	CRYBB2		1	167454829	167455033	promoter-TSS (ENST00000660512)	lncRNA-promoter-TSS (ENST00000660512)	-264	ENST00000660512	ENSG00000287218	ENST00000660512			22	45969055	45969333	intron (ENST00000410058, intron 1 of 3)	protein_coding-intron (ENST00000339464, intron 1 of 3)	3521	ENST00000409496	ENSG00000188064	ENST00000410089	WNT7B
	2	216287391	216287656	intron (ENST00000273067, intron 1 of 3)	protein_coding-intron (ENST00000273067, intron 1 of 3)	-15802	ENST00000452736	ENSG00000233581	ENST00000452736			22	33909066	33909465	intron (ENST00000413114, intron 1 of 15)	protein_coding-intron (ENST00000354992, intron 1 of 15)	11149	ENST00000402320	ENSG00000133424	ENST00000423375	LARGE1		3	40847520	40848270	intron (ENST00000412811, intron 2 of 2)	lncRNA-intron (ENST00000412811, intron 2 of 2)	-21653	ENST00000659692	ENSG00000287415	ENST00000659692
	6	45619418	45619783	intron (ENST00000478660, intron 5 of 5)	protein_coding-intron (ENST00000478660, intron 5 of 5)	-42830	ENST00000563807	ENSG00000261080	ENST00000563807	RUNX2-AS1		1	20711745	20712442	intron (ENST00000400463, intron 3 of 14)	protein_coding-intron (ENST00000247986, intron 3 of 14)	5398	ENST00000375044	ENSG00000117245	ENST00000490034	KIF17		5	71830803	71830938	Intergenic	Intergenic	-74569	ENST00000614164	ENSG00000278824	ENST00000614164
	11	13131493	13131787	intron (ENST00000531136, intron 1 of 1)	lncRNA-intron (ENST00000531136, intron 1 of 1)	3199	ENST00000531136	ENSG00000255558	ENST00000531136			17	78352735	78353466	Intergenic	Intergenic	6974	ENST00000587578	ENSG00000184557	ENST00000587578	SOCS3		9	79799923	79800116	Intergenic	Intergenic	-50852	ENST00000605404	ENSG00000270691	ENST00000605404
	20	3022911	3023195	intron (ENST00000399903, intron 16 of 23)	protein_coding-intron (ENST00000216877, intron 15 of 22)	-20569	ENST00000245983	ENSG00000125787	ENST00000380346	GNRH2		7	44646180	44646330	intron (ENST00000444676, intron 3 of 23)	protein_coding-intron (ENST00000222673, intron 3 of 22)	-20366	ENST00000459672	ENSG00000105953	ENST00000439616	OGDH		6	10739971	10740137	Intergenic	Intergenic	7515	ENST00000606522	ENSG00000272097	ENST00000606652	TMEM14B-DT
	4	8079629	8079899	intron (ENST00000676532, intron 5 of 20)	protein_coding-intron (ENST00000341937, intron 5 of 19)	-7778	ENST00000514025	ENSG00000163995	ENST00000428004	ABLIM2		20	24100432	24100560	intron (ENST00000669143, intron 2 of 4)	lncRNA-intron (ENST00000664459, intron 2 of 5)	37172	ENST00000664459	ENSG00000230133	ENST00000657180	LINC01721		16	2215167	2215451	promoter-TSS (ENST00000333503)	protein_coding-promoter-TSS (ENST00000333503)	-469	ENST00000333503	ENSG00000184207	ENST00000562001	PGP
	19	20307654	20307987	intron (ENST00000593655, intron 1 of 4)	lncRNA-intron (ENST00000593655, intron 1 of 4)	-6430	ENST00000670854	ENSG00000267383	ENST00000586657			2	231299895	231300015	intron (ENST00000436339, intron 19 of 19)	protein_coding-intron (ENST00000349938, intron 19 of 20)	6135	ENST00000486787	ENSG00000135931	ENST00000683814	ARMC9		11	47443139	47443338	intron (ENST00000529341, intron 2 of 4)	protein_coding-intron (ENST00000298854, intron 2 of 7)	-1507	ENST00000528356	ENSG00000165917	ENST00000298854	RAPSN
	2	9753333	9753611	Intergenic	Intergenic	6768	ENST00000496833	ENSG00000240960	ENST00000496833			1	203224897	203225468	intron (ENST00000513472, intron 6 of 7)	protein_coding-intron (ENST00000255427, intron 3 of 9)	-2872	ENST00000506427	ENSG00000133063	ENST00000506427	CHIT1		12	31636734	31636931	intron (ENST00000659799, intron 1 of 1)	protein_coding-intron (ENST00000418260, intron 1 of 1)	-10328	ENST00000412352	ENSG00000139160	ENST00000538463	ETFBKMT
	18	51488698	51488929	intron (ENST00000665420, intron 1 of 3)	lncRNA-intron (ENST00000435144, intron 1 of 6)	21499	ENST00000686712	ENSG00000227115	ENST00000635680	LINC01630		10	13610557	13610828	intron (ENST00000601460, intron 1 of 6)	protein_coding-intron (ENST00000320054, intron 6 of 6)	645	ENST00000601460	ENSG00000165630	ENST00000620600	PRPF18		14	77125059	77125213	intron (ENST00000557408, intron 1 of 3)	protein_coding-intron (ENST00000557408, intron 1 of 3)	8568	ENST00000557408	ENSG00000165548	ENST00000557504	TMEM63C
	18	79326358	79326734	intron (ENST00000590163, intron 3 of 3)	protein_coding-intron (ENST00000307671, intron 15 of 28)	-10080	ENST00000588895	ENSG00000166377	ENST00000590477	ATP9B		3	43102727	43103118	intron (ENST00000687440, intron 1 of 2)	protein_coding-intron (ENST00000344697, intron 1 of 1)	2458	ENST00000693717	ENSG00000144647	ENST00000689987	POMGNT2		5	149735096	149735444	intron (ENST00000394320, intron 1 of 10)	protein_coding-intron (ENST00000309241, intron 1 of 11)	2445	ENST00000362177	ENSG00000199047	ENST00000362177	MIR378A
	12	113933316	113933737	intron (ENST00000550206, intron 1 of 1)	protein_coding-intron (ENST00000261741, intron 16 of 23)	957	ENST00000550206	ENSG00000257359	ENST00000550206			13	111006169	111007012	Intergenic	Intergenic	16610	ENST00000636375	ENSG00000225760	ENST00000440735	LINC00431		2	120741729	120741879	intron (ENST00000361492, intron 1 of 13)	protein_coding-intron (ENST00000361492, intron 1 of 13)	5936	ENST00000361492	ENSG00000074047	ENST00000437950	GLI2
	20	54178071	54178307	promoter-TSS (ENST00000655028)	lncRNA-promoter-TSS (ENST00000655028)	-225	ENST00000655028	ENSG00000286587	ENST00000655028			1	119840471	119841083	intron (ENST00000445758, intron 3 of 8)	unprocessed_pseudogene-intron (ENST00000445758, intron 3 of 8)	3737	ENST00000445758	ENSG00000215864	ENST00000445758	NBPF7P		18	12377429	12377872	promoter-TSS (ENST00000269143)	protein_coding-promoter-TSS (ENST00000269143)	-423	ENST00000269143	ENSG00000141385	ENST00000692988	AFG3L2
	1	212974681	212974953	exon (ENST00000271776, exon 6 of 6)	protein_coding-exon (ENST00000271776, exon 6 of 6)	7860	ENST00000366969	ENSG00000143494	ENST00000481097	VASH2		1	8865241	8866037	TTS (ENST00000497492)	protein_coding-TTS (ENST00000497492)	951	ENST00000618792	ENSG00000274258	ENST00000618792	MIR6728		6	15791630	15792018	Intergenic	Intergenic	-12821	ENST00000702049	ENSG00000289953	ENST00000702049
	1	97990256	97990514	intron (ENST00000634594, intron 1 of 1)	lncRNA-intron (ENST00000424528, intron 4 of 4)	4615	ENST00000646851	ENSG00000188641	ENST00000370192	DPYD		4	113584865	113585090	intron (ENST00000699421, intron 4 of 13)	protein_coding-intron (ENST00000296402, intron 4 of 17)	31657	ENST00000699415	ENSG00000145349	ENST00000699415	CAMK2D		20	21126486	21126617	intron (ENST00000619574, intron 1 of 10)	protein_coding-intron (ENST00000611685, intron 1 of 10)	469	ENST00000619189	ENSG00000088970	ENST00000441136	KIZ
	22	41377857	41377999	promoter-TSS (ENST00000362995)	snRNA-promoter-TSS (ENST00000362995)	-645	ENST00000362995	ENSG00000199865	ENST00000362995	RNU6-495P		2	238418523	238418733	Intergenic	Intergenic	5986	ENST00000365229	ENSG00000202099	ENST00000365229	RNU6-234P		17	8139428	8139632	TTS (ENST00000317276)	protein_coding-TTS (ENST00000317276)	2661	ENST00000583677	ENSG00000179094	ENST00000577253	PER1
	22	47391109	47391320	Intergenic	Intergenic	45645	ENST00000434707	ENSG00000224715	ENST00000434707			12	43695980	43696557	Intergenic	Intergenic	36441	ENST00000547505	ENSG00000257907	ENST00000547505	EEF1A1P17		8	98910887	98911165	intron (ENST00000523960, intron 1 of 2)	protein_coding-intron (ENST00000519420, intron 1 of 1)	-4509	ENST00000518583	ENSG00000254312	ENST00000518583	MRPL57P7
	19	2224676	2225095	intron (ENST00000686010, intron 25 of 27)	protein_coding-intron (ENST00000398665, intron 25 of 27)	2355	ENST00000457590	ENSG00000104885	ENST00000608122	DOT1L		11	1920662	1921445	intron (ENST00000453458, intron 1 of 10)	protein_coding-intron (ENST00000278317, intron 1 of 15)	1305	ENST00000381558	ENSG00000130595	ENST00000453458	TNNT3		13	109154657	109154839	intron (ENST00000457511, intron 32 of 34)	protein_coding-intron (ENST00000356711, intron 32 of 34)	46735	ENST00000439299	ENSG00000236242	ENST00000439299	MYO16-AS1
	16	82684302	82684565	intron (ENST00000569455, intron 4 of 4)	protein_coding-intron (ENST00000268613, intron 2 of 14)	-4498	ENST00000615737	ENSG00000277387	ENST00000615737	MIR8058		1	203082748	203082961	TTS (ENST00000241651)	protein_coding-TTS (ENST00000241651)	3158	ENST00000241651	ENSG00000122180	ENST00000241651	MYOG		13	79637229	79637360	promoter-TSS (ENST00000648202)	lncRNA-promoter-TSS (ENST00000648202)	-139	ENST00000648202	ENSG00000285902	ENST00000648202
	13	20160870	20160994	exon (ENST00000241125, exon 1 of 2)	protein_coding-exon (ENST00000241125, exon 1 of 2)	120	ENST00000241125	ENSG00000121743	ENST00000241125	GJA3		1	200890977	200891665	promoter-TSS (ENST00000367342)	protein_coding-promoter-TSS (ENST00000367342)	-20	ENST00000367342	ENSG00000163362	ENST00000451872	INAVA		14	24296841	24297056	intron (ENST00000561273, intron 2 of 6)	protein_coding-intron (ENST00000288111, intron 2 of 8)	-2292	ENST00000561137	ENSG00000157379	ENST00000559084	DHRS1
	3	128973710	128973917	intron (ENST00000645291, intron 7 of 15)	protein_coding-intron (ENST00000265068, intron 7 of 7)	4502	ENST00000507225	ENSG00000114656	ENST00000637488	CFAP92		7	101865042	101865568	intron (ENST00000558469, intron 1 of 6)	protein_coding-intron (ENST00000292535, intron 1 of 23)	-40576	ENST00000560499	ENSG00000259294	ENST00000560499			5	141963838	141964000	intron (ENST00000512221, intron 1 of 2)	protein_coding-intron (ENST00000506822, intron 1 of 4)	-2901	ENST00000513019	ENSG00000013561	ENST00000394519	RNF14
	5	45763	46041	Intergenic	Intergenic	-12296	ENST00000506872	ENSG00000250020	ENST00000506872			5	159826375	159827171	intron (ENST00000641163, intron 3 of 7)	lncRNA-intron (ENST00000522627, intron 2 of 2)	-38307	ENST00000641205	ENSG00000170214	ENST00000641205	ADRA1B		15	63897018	63897161	Intergenic	Intergenic	7059	ENST00000618167	ENSG00000275785	ENST00000618167
	1	87035952	87036080	intron (ENST00000370548, intron 1 of 7)	protein_coding-intron (ENST00000370548, intron 1 of 7)	9855	ENST00000420734	ENSG00000235251	ENST00000420734			11	9070044	9070209	intron (ENST00000649792, intron 4 of 22)	protein_coding-intron (ENST00000309263, intron 4 of 21)	-3376	ENST00000531429	ENSG00000175356	ENST00000528651	SCUBE2		11	320486	320857	promoter-TSS (ENST00000679793)	protein_coding-promoter-TSS (ENST00000679793)	-151	ENST00000680920	ENSG00000142089	ENST00000680716	IFITM3
	6	79258901	79259206	Intergenic	Intergenic	19374	ENST00000406706	ENSG00000220154	ENST00000406706			6	45813000	45813362	Intergenic	Intergenic	124283	ENST00000476852	ENSG00000112782	ENST00000476852	CLIC5		12	132228004	132228181	intron (ENST00000328957, intron 6 of 10)	protein_coding-intron (ENST00000328957, intron 6 of 10)	-21933	ENST00000538356	ENSG00000182870	ENST00000542942	GALNT9
	9	72041744	72042079	Intergenic	Intergenic	-18665	ENST00000655511	ENSG00000286823	ENST00000655511			1	101509457	101509697	Intergenic	Intergenic	-129932	ENST00000668955	ENSG00000226715	ENST00000665036	LINC01709		9	127128349	127128503	intron (ENST00000424082, intron 8 of 17)	protein_coding-intron (ENST00000259351, intron 8 of 18)	-5791	ENST00000373425	ENSG00000136859	ENST00000373425	ANGPTL2
	4	7251618	7251938	intron (ENST00000507866, intron 1 of 26)	protein_coding-intron (ENST00000507866, intron 1 of 26)	-58672	ENST00000578126	ENSG00000264658	ENST00000578126	MIR4798		2	182916205	182916328	exon (ENST00000361354, exon 31 of 31)	protein_coding-exon (ENST00000361354, exon 31 of 31)	10999	ENST00000477988	ENSG00000061676	ENST00000495619	NCKAP1		2	222752435	222752617	Intergenic	Intergenic	26069	ENST00000431088	ENSG00000235225	ENST00000431088	RPL31P17
	1	188829175	188829392	Intergenic	Intergenic	58151	ENST00000414765	ENSG00000238054	ENST00000659945			1	117683725	117684190	Intergenic	Intergenic	4785	ENST00000390964	ENSG00000212266	ENST00000390964			1	176469771	176469895	intron (ENST00000367662, intron 1 of 22)	protein_coding-intron (ENST00000367661, intron 1 of 4)	6658	ENST00000367662	ENSG00000116183	ENST00000486075	PAPPA2
	22	41947082	41947467	promoter-TSS (ENST00000215980)	protein_coding-promoter-TSS (ENST00000215980)	-122	ENST00000215980	ENSG00000100162	ENST00000472374	CENPM		6	22877933	22878212	intron (ENST00000420572, intron 2 of 2)	lncRNA-intron (ENST00000420572, intron 2 of 2)	153708	ENST00000420572	ENSG00000233358	ENST00000420572			2	5696991	5697341	exon (ENST00000322002, exon 1 of 1)	protein_coding-exon (ENST00000322002, exon 1 of 1)	946	ENST00000455579	ENSG00000242540	ENST00000455579
	1	58823433	58823967	intron (ENST00000649834, intron 1 of 2)	lncRNA-intron (ENST00000419531, intron 1 of 3)	9265	ENST00000702876	ENSG00000234807	ENST00000693275	LINC01135		2	55165659	55165879	Intergenic	Intergenic	-27938	ENST00000702762	ENSG00000290071	ENST00000702762			9	81687146	81687349	intron (ENST00000418319, intron 2 of 8)	protein_coding-intron (ENST00000376463, intron 1 of 5)	121	ENST00000376463	ENSG00000196781	ENST00000376463	TLE1
	12	109419172	109419373	intron (ENST00000310903, intron 15 of 31)	protein_coding-intron (ENST00000310903, intron 15 of 31)	17867	ENST00000542883	ENSG00000174527	ENST00000542268	MYO1H		3	30890887	30891584	intron (ENST00000454381, intron 1 of 11)	protein_coding-intron (ENST00000282538, intron 1 of 14)	3426	ENST00000454381	ENSG00000144644	ENST00000454381	GADL1		19	41262259	41262665	promoter-TSS (ENST00000352456)	protein_coding-promoter-TSS (ENST00000352456)	-34	ENST00000352456	ENSG00000105323	ENST00000597725	HNRNPUL1
	1	216818565	216818980	intron (ENST00000366938, intron 1 of 7)	protein_coding-intron (ENST00000359162, intron 2 of 7)	-13405	ENST00000360012	ENSG00000196482	ENST00000471371	ESRRG		3	52130936	52131243	intron (ENST00000474012, intron 7 of 10)	protein_coding-intron (ENST00000296484, intron 7 of 10)	23315	ENST00000474012	ENSG00000164087	ENST00000394970	POC1A		12	22458424	22458566	exon (ENST00000396028, exon 24 of 27)	protein_coding-exon (ENST00000396028, exon 24 of 27)	369	ENST00000543888	ENSG00000111731	ENST00000446597	C2CD5
	4	1136129	1136374	promoter-TSS (ENST00000491822)	transcribed_unitary_pseudogene-promoter-TSS (ENST00000491822)	-101	ENST00000491822	ENSG00000215367	ENST00000479478	TMED11P		9	133873245	133874613	intron (ENST00000486113, intron 2 of 2)	protein_coding-intron (ENST00000371850, intron 2 of 29)	65372	ENST00000472905	ENSG00000160293	ENST00000371850	VAV2		1	112955737	112956299	promoter-TSS (ENST00000416193)	lncRNA-promoter-TSS (ENST00000416193)	-24	ENST00000679846	ENSG00000155380	ENST00000458229	SLC16A1
	4	8263944	8264423	Intergenic	Intergenic	-5571	ENST00000307358	ENSG00000170801	ENST00000307358	HTRA3		12	89752367	89752761	promoter-TSS (ENST00000546688)	processed_pseudogene-promoter-TSS (ENST00000546688)	-349	ENST00000546688	ENSG00000257480	ENST00000546688	MRPL2P1		X	7083692	7083827	TTS (ENST00000498474)	protein_coding-TTS (ENST00000498474)	-6336	ENST00000655425	ENSG00000130021	ENST00000655425	PUDP
	10	29997965	29998447	intron (ENST00000693172, intron 1 of 1)	lncRNA-intron (ENST00000693172, intron 1 of 1)	2913	ENST00000693172	ENSG00000288874	ENST00000693172			20	41360743	41361130	TTS (ENST00000373257)	protein_coding-TTS (ENST00000373257)	2960	ENST00000491528	ENSG00000132793	ENST00000445975	LPIN3		20	49701459	49701647	intron (ENST00000371711, intron 1 of 8)	protein_coding-intron (ENST00000371711, intron 1 of 8)	12325	ENST00000371711	ENSG00000158470	ENST00000371711	B4GALT5
	3	106743587	106743857	intron (ENST00000660862, intron 8 of 9)	lncRNA-intron (ENST00000660862, intron 8 of 9)	-52402	ENST00000664978	ENSG00000288557	ENST00000664978			8	10998837	10999011	intron (ENST00000416569, intron 1 of 2)	protein_coding-intron (ENST00000382461, intron 1 of 2)	3557	ENST00000382461	ENSG00000171044	ENST00000382461	XKR6		8	10545652	10545939	TTS (ENST00000518641)	protein_coding-TTS (ENST00000518641)	1762	ENST00000637190	ENSG00000253649	ENST00000523024	PRSS51
	4	112378883	112379165	intron (ENST00000515106, intron 3 of 4)	protein_coding-intron (ENST00000177648, intron 3 of 15)	-3480	ENST00000504745	ENSG00000073331	ENST00000515106	ALPK1		6	40349255	40350114	promoter-TSS (ENST00000700327)	lncRNA-promoter-TSS (ENST00000700327)	-454	ENST00000700327	ENSG00000226070	ENST00000700332	LINC00951		17	7483349	7483518	promoter-TSS (ENST00000617998)	protein_coding-promoter-TSS (ENST00000617998)	830	ENST00000311403	ENSG00000174282	ENST00000380599	ZBTB4
	6	99771126	99771547	Intergenic	Intergenic	-128989	ENST00000362433	ENSG00000199303	ENST00000362433	Y_RNA		2	178072516	178073023	promoter-TSS (ENST00000286063)	protein_coding-promoter-TSS (ENST00000286063)	8	ENST00000286063	ENSG00000128655	ENST00000433879	PDE11A		2	163085679	163085921	Intergenic	Intergenic	67507	ENST00000451721	ENSG00000230282	ENST00000451721	RPL7P61
	7	140603686	140603912	intron (ENST00000489552, intron 1 of 1)	protein_coding-intron (ENST00000275884, intron 1 of 18)	-1257	ENST00000537639	ENSG00000146966	ENST00000477488	DENND2A		18	8948464	8948934	Intergenic	Intergenic	-22925	ENST00000668687	ENSG00000286765	ENST00000668687			9	95056109	95056325	promoter-TSS (ENST00000468164)	protein_coding-promoter-TSS (ENST00000468164)	-53	ENST00000468164	ENSG00000148120	ENST00000478603	AOPEP
	10	3636663	3636944	Intergenic	Intergenic	-80489	ENST00000654955	ENSG00000236892	ENST00000654955			3	11195146	11196106	intron (ENST00000658562, intron 1 of 2)	protein_coding-intron (ENST00000431010, intron 1 of 1)	11770	ENST00000687679	ENSG00000288969	ENST00000687679			2	42926531	42926708	Intergenic	Intergenic	79441	ENST00000457457	ENSG00000224739	ENST00000457457
	12	42094484	42094608	intron (ENST00000398675, intron 7 of 7)	protein_coding-intron (ENST00000280876, intron 6 of 6)	-23921	ENST00000604396	ENSG00000271379	ENST00000604396			17	73719127	73720821	Intergenic	Intergenic	-17880	ENST00000583854	ENSG00000263574	ENST00000583854			8	120702234	120702428	intron (ENST00000648490, intron 1 of 7)	protein_coding-intron (ENST00000395601, intron 2 of 7)	-8423	ENST00000519298	ENSG00000172164	ENST00000520717	SNTB1
	20	25865128	25865508	intron (ENST00000582267, intron 2 of 6)	lncRNA-intron (ENST00000478164, intron 1 of 4)	451	ENST00000657325	ENSG00000175170	ENST00000663181	FAM182B		22	37823559	37823914	exon (ENST00000249041, exon 1 of 2)	protein_coding-exon (ENST00000249041, exon 1 of 2)	354	ENST00000249041	ENSG00000128310	ENST00000249041	GALR3		2	172285290	172285751	intron (ENST00000667725, intron 2 of 4)	lncRNA-intron (ENST00000662340, intron 2 of 3)	-15625	ENST00000657632	ENSG00000232555	ENST00000667725
	3	147406551	147406688	promoter-TSS (ENST00000383075)	protein_coding-promoter-TSS (ENST00000383075)	-76	ENST00000383075	ENSG00000174963	ENST00000493664	ZIC4		15	98881582	98881850	intron (ENST00000558736, intron 1 of 1)	protein_coding-intron (ENST00000557873, intron 1 of 2)	7997	ENST00000557873	ENSG00000140443	ENST00000558898	IGF1R		15	52019778	52019980	promoter-TSS (ENST00000558841)	protein_coding-promoter-TSS (ENST00000558841)	-43	ENST00000558841	ENSG00000069956	ENST00000681888	MAPK6
	11	86669509	86669721	intron (ENST00000534638, intron 1 of 1)	protein_coding-intron (ENST00000323418, intron 2 of 8)	2207	ENST00000534638	ENSG00000151376	ENST00000526834	ME3		7	98721787	98722021	Intergenic	Intergenic	72920	ENST00000384475	ENSG00000207204	ENST00000384475	RNU6-393P		12	43836140	43836268	promoter-TSS (ENST00000546868)	protein_coding-promoter-TSS (ENST00000546868)	51	ENST00000546868	ENSG00000139173	ENST00000553253	TMEM117
	14	45426675	45426877	Intergenic	Intergenic	49508	ENST00000546784	ENSG00000257900	ENST00000546784			17	80968568	80969431	intron (ENST00000576234, intron 1 of 1)	lncRNA-intron (ENST00000573602, intron 1 of 1)	2079	ENST00000573602	ENSG00000261924	ENST00000576234			1	145957481	145957738	intron (ENST00000604000, intron 1 of 5)	lncRNA-intron (ENST00000600340, intron 2 of 3)	408	ENST00000604000	ENSG00000271601	ENST00000604000	LIX1L
	7	30135902	30136135	intron (ENST00000409688, intron 1 of 1)	protein_coding-intron (ENST00000324453, intron 1 of 2)	1030	ENST00000409688	ENSG00000180354	ENST00000324453	MTURN		15	63991752	63992112	intron (ENST00000561162, intron 2 of 4)	protein_coding-intron (ENST00000261891, intron 1 of 10)	38088	ENST00000559897	ENSG00000035664	ENST00000557867	DAPK2		3	39150459	39150720	exon (ENST00000641308, exon 1 of 4)	lncRNA-exon (ENST00000641308, exon 1 of 4)	2308	ENST00000641308	ENSG00000284669	ENST00000641308
	8	11982084	11982269	promoter-TSS (ENST00000382208)	protein_coding-promoter-TSS (ENST00000382208)	-80	ENST00000382208	ENSG00000205883	ENST00000382208	DEFB135		6	167677108	167677552	promoter-TSS (ENST00000662677)	lncRNA-promoter-TSS (ENST00000662677)	-850	ENST00000686164	ENSG00000287594	ENST00000662677			7	22854448	22854734	promoter-TSS (ENST00000671680)	lncRNA-promoter-TSS (ENST00000671680)	-172	ENST00000671680	ENSG00000228649	ENST00000702874	SNHG26
	7	134350632	134351148	promoter-TSS (ENST00000453087)	lncRNA-promoter-TSS (ENST00000453087)	-99	ENST00000453087	ENSG00000229177	ENST00000453087			8	11065729	11066471	intron (ENST00000532453, intron 1 of 1)	protein_coding-intron (ENST00000416569, intron 1 of 2)	989	ENST00000532453	ENSG00000254839	ENST00000532453			4	873862	874393	intron (ENST00000511163, intron 15 of 24)	protein_coding-intron (ENST00000314167, intron 18 of 27)	-1354	ENST00000509566	ENSG00000178950	ENST00000504435	GAK
	8	851698	851833	intron (ENST00000577187, intron 2 of 3)	protein_coding-intron (ENST00000421627, intron 1 of 14)	29586	ENST00000421627	ENSG00000198010	ENST00000522499	DLGAP2		3	35292367	35292900	Intergenic	Intergenic	-35687	ENST00000391140	ENSG00000212442	ENST00000391140	RNU6-243P		20	62926471	62926595	promoter-TSS (ENST00000354665)	protein_coding-promoter-TSS (ENST00000354665)	-28	ENST00000395343	ENSG00000101191	ENST00000266070	DIDO1
	8	142469159	142469684	intron (ENST00000643448, intron 2 of 30)	protein_coding-intron (ENST00000323289, intron 1 of 29)	5405	ENST00000323289	ENSG00000181790	ENST00000518820	ADGRB1		19	5664491	5665038	promoter-TSS (ENST00000591991)	protein_coding-promoter-TSS (ENST00000591991)	38	ENST00000591991	ENSG00000160633	ENST00000592224	SAFB		17	82735449	82735573	promoter-TSS (ENST00000300784)	protein_coding-promoter-TSS (ENST00000300784)	-104	ENST00000300784	ENSG00000167363	ENST00000574496	FN3K
	6	45049298	45049519	intron (ENST00000674231, intron 1 of 8)	protein_coding-intron (ENST00000371459, intron 3 of 10)	-48088	ENST00000616214	ENSG00000276156	ENST00000616214			1	235025195	235025325	Intergenic	Intergenic	-44456	ENST00000549744	ENSG00000258082	ENST00000549744			21	28975590	28975726	intron (ENST00000614971, intron 6 of 29)	protein_coding-intron (ENST00000361371, intron 6 of 29)	11103	ENST00000483326	ENSG00000198862	ENST00000475344	LTN1
	1	111053230	111053550	Intergenic	Intergenic	11556	ENST00000516951	ENSG00000252760	ENST00000516951	RNA5SP54		1	93608632	93609188	intron (ENST00000703038, intron 2 of 2)	protein_coding-intron (ENST00000260502, intron 3 of 11)	5187	ENST00000370247	ENSG00000137936	ENST00000490377	BCAR3		1	4696203	4696409	intron (ENST00000378191, intron 1 of 5)	protein_coding-intron (ENST00000378190, intron 1 of 5)	-14849	ENST00000466761	ENSG00000196581	ENST00000378191	AJAP1
	16	87895702	87896124	intron (ENST00000648022, intron 5 of 7)	protein_coding-intron (ENST00000648022, intron 5 of 7)	2958	ENST00000604757	ENSG00000270385	ENST00000604757			2	237330230	237330426	promoter-TSS (ENST00000473258)	protein_coding-promoter-TSS (ENST00000473258)	-148	ENST00000473258	ENSG00000163359	ENST00000295550	COL6A3		17	44533563	44533841	Intergenic	Intergenic	-23782	ENST00000315323	ENSG00000180340	ENST00000315323	FZD2
	18	74994626	74994791	intron (ENST00000299687, intron 8 of 8)	protein_coding-intron (ENST00000299687, intron 8 of 8)	-65447	ENST00000582214	ENSG00000215421	ENST00000584235	ZNF407		6	33872814	33873199	intron (ENST00000525912, intron 1 of 1)	lncRNA-intron (ENST00000525912, intron 1 of 1)	-10164	ENST00000603883	ENSG00000271362	ENST00000603883			5	138338324	138338466	promoter-TSS (ENST00000510119)	protein_coding-promoter-TSS (ENST00000510119)	-40	ENST00000513970	ENSG00000158402	ENST00000415130	CDC25C
	10	51362666	51363079	intron (ENST00000645324, intron 2 of 7)	protein_coding-intron (ENST00000373976, intron 2 of 6)	43046	ENST00000412878	ENSG00000213659	ENST00000412878	RSU1P3		18	58188880	58189369	TTS (ENST00000586824)	lncRNA-TTS (ENST00000586824)	-6266	ENST00000456173	ENSG00000049759	ENST00000675137	NEDD4L		17	65678522	65678722	intron (ENST00000581734, intron 2 of 5)	protein_coding-intron (ENST00000317442, intron 4 of 6)	23708	ENST00000605382	ENSG00000270870	ENST00000605382
	19	8072228	8073084	intron (ENST00000651877, intron 62 of 63)	protein_coding-intron (ENST00000270509, intron 61 of 62)	8400	ENST00000595036	ENSG00000142449	ENST00000651877	FBN3		4	3424738	3425168	intron (ENST00000515521, intron 5 of 7)	protein_coding-intron (ENST00000336727, intron 13 of 17)	2023	ENST00000504559	ENSG00000159788	ENST00000513784	RGS12		8	79952584	79952814	intron (ENST00000521605, intron 1 of 1)	protein_coding-intron (ENST00000276585, intron 2 of 2)	4682	ENST00000606512	ENSG00000272518	ENST00000606512
	17	15884096	15884339	intron (ENST00000421102, intron 8 of 8)	transcribed_unprocessed_pseudogene-intron (ENST00000421102, intron 8 of 8)	-36221	ENST00000656490	ENSG00000237057	ENST00000656490	LINC02087		22	39453636	39454134	Intergenic	Intergenic	-3127	ENST00000341184	ENSG00000128268	ENST00000341184	MGAT3		13	39105123	39105418	intron (ENST00000655342, intron 1 of 2)	lncRNA-intron (ENST00000614005, intron 1 of 2)	52197	ENST00000655342	ENSG00000273507	ENST00000701170
	18	5411754	5412044	intron (ENST00000637651, intron 12 of 21)	protein_coding-intron (ENST00000341928, intron 13 of 22)	4252	ENST00000582729	ENSG00000082397	ENST00000341928	EPB41L3		8	99565986	99566164	intron (ENST00000683334, intron 30 of 60)	protein_coding-intron (ENST00000357162, intron 31 of 61)	-29214	ENST00000401250	ENSG00000216069	ENST00000401250	MIR875		20	23361868	23362100	promoter-TSS (ENST00000338121)	protein_coding-promoter-TSS (ENST00000338121)	-198	ENST00000338121	ENSG00000125812	ENST00000424216	GZF1
	1	67720989	67721177	intron (ENST00000370982, intron 2 of 3)	protein_coding-intron (ENST00000370982, intron 2 of 3)	35407	ENST00000484245	ENSG00000116717	ENST00000370985	GADD45A		16	79672559	79672824	Intergenic	Intergenic	-3357	ENST00000661087	ENSG00000260876	ENST00000663824	LINC01229		1	8457168	8457345	intron (ENST00000659924, intron 11 of 11)	protein_coding-intron (ENST00000337907, intron 12 of 23)	31618	ENST00000444276	ENSG00000232912	ENST00000449895	RERE-AS1
	18	10052319	10052699	Intergenic	Intergenic	-33329	ENST00000685786	ENSG00000265554	ENST00000582470			12	1118147	1118334	intron (ENST00000692909, intron 6 of 6)	protein_coding-intron (ENST00000347735, intron 6 of 18)	2328	ENST00000691177	ENSG00000082805	ENST00000692909	ERC1		4	39256082	39256279	intron (ENST00000512095, intron 17 of 22)	protein_coding-intron (ENST00000399820, intron 27 of 36)	-13873	ENST00000512534	ENSG00000157796	ENST00000502389	WDR19
	8	51027558	51027965	Intergenic	Intergenic	12740	ENST00000364446	ENSG00000201316	ENST00000364446			11	68432767	68433517	intron (ENST00000529993, intron 17 of 22)	protein_coding-intron (ENST00000294304, intron 17 of 22)	-5451	ENST00000533695	ENSG00000162337	ENST00000528714	LRP5		12	34022239	34022538	promoter-TSS (ENST00000266483)	protein_coding-promoter-TSS (ENST00000266483)	-80	ENST00000538927	ENSG00000139133	ENST00000541178	ALG10
	19	27858475	27858686	intron (ENST00000669145, intron 1 of 2)	lncRNA-intron (ENST00000588122, intron 1 of 3)	2876	ENST00000669145	ENSG00000266977	ENST00000589471			9	130182504	130182791	intron (ENST00000372398, intron 1 of 7)	protein_coding-intron (ENST00000372398, intron 1 of 7)	10243	ENST00000372398	ENSG00000107130	ENST00000372398	NCS1		18	59139771	59140031	promoter-TSS (ENST00000299714)	protein_coding-promoter-TSS (ENST00000299714)	2	ENST00000588875	ENSG00000166562	ENST00000593132	SEC11C
	19	44780780	44781146	promoter-TSS (ENST00000647063)	protein_coding-promoter-TSS (ENST00000647063)	37	ENST00000647063	ENSG00000142273	ENST00000647358	CBLC		11	134560864	134561555	Intergenic	Intergenic	-2187	ENST00000532652	ENSG00000254573	ENST00000532652			18	8946091	8946214	Intergenic	Intergenic	-25472	ENST00000668687	ENSG00000286765	ENST00000668687
	10	101841884	101842541	intron (ENST00000472764, intron 1 of 9)	protein_coding-intron (ENST00000239117, intron 1 of 5)	1356	ENST00000472764	ENSG00000120049	ENST00000642874	KCNIP2		11	117221115	117221552	exon (ENST00000528217, exon 1 of 3)	protein_coding-exon (ENST00000528217, exon 1 of 3)	-1195	ENST00000527037	ENSG00000160613	ENST00000529458	PCSK7		2	65070542	65070729	promoter-TSS (ENST00000497039)	protein_coding-promoter-TSS (ENST00000497039)	-94	ENST00000497039	ENSG00000011523	ENST00000537589	CEP68
	14	92931053	92931309	promoter-TSS (ENST00000556876)	protein_coding-promoter-TSS (ENST00000556876)	-496	ENST00000556876	ENSG00000100604	ENST00000556876	CHGA		2	84899262	84899503	intron (ENST00000474298, intron 1 of 1)	protein_coding-intron (ENST00000474298, intron 1 of 1)	-6274	ENST00000233143	ENSG00000034510	ENST00000233143	TMSB10		10	6086388	6086632	Intergenic	Intergenic	-2524	ENST00000379888	ENSG00000134453	ENST00000496762	RBM17
	6	13486005	13486527	promoter-TSS (ENST00000379278)	protein_coding-promoter-TSS (ENST00000379278)	-28	ENST00000446001	ENSG00000237786	ENST00000446001	GFOD1-AS1		9	22148312	22148649	Intergenic	Intergenic	29512	ENST00000644233	ENSG00000240498	ENST00000582301	CDKN2B-AS1		3	112090199	112090327	intron (ENST00000497610, intron 1 of 3)	protein_coding-intron (ENST00000264848, intron 1 of 5)	3825	ENST00000497610	ENSG00000114529	ENST00000494096	C3orf52
	18	25748402	25748630	Intergenic	Intergenic	70016	ENST00000486780	ENSG00000242216	ENST00000486780	RN7SL97P		19	10688012	10688380	intron (ENST00000586544, intron 1 of 2)	protein_coding-intron (ENST00000586544, intron 1 of 2)	591	ENST00000586544	ENSG00000129351	ENST00000589485	ILF3		1	110262945	110263380	intron (ENST00000412512, intron 1 of 2)	protein_coding-intron (ENST00000412512, intron 1 of 2)	6408	ENST00000634283	ENSG00000282852	ENST00000634283
	3	197432504	197432706	Intergenic	Intergenic	24049	ENST00000445908	ENSG00000229912	ENST00000445908			2	169895439	169895888	intron (ENST00000272793, intron 7 of 38)	protein_coding-intron (ENST00000272793, intron 7 of 38)	-33198	ENST00000430321	ENSG00000144357	ENST00000272793	UBR3		8	70088580	70088724	Intergenic	Intergenic	-10620	ENST00000391171	ENSG00000212473	ENST00000391171	RNU1-101P
	16	16020961	16021215	intron (ENST00000679043, intron 4 of 11)	protein_coding-intron (ENST00000399408, intron 5 of 31)	13272	ENST00000679043	ENSG00000103222	ENST00000572882	ABCC1		6	39430470	39431523	intron (ENST00000538893, intron 13 of 21)	protein_coding-intron (ENST00000229913, intron 1 of 9)	317	ENST00000229913	ENSG00000164627	ENST00000482238	KIF6		9	135791957	135792196	TTS (ENST00000486577)	protein_coding-TTS (ENST00000486577)	3087	ENST00000475008	ENSG00000107147	ENST00000676421	KCNT1
	6	169385255	169385860	intron (ENST00000440168, intron 1 of 1)	lncRNA-intron (ENST00000433388, intron 1 of 1)	2828	ENST00000433388	ENSG00000226194	ENST00000433388	LINC02519		21	31914000	31914137	intron (ENST00000270112, intron 1 of 10)	protein_coding-intron (ENST00000270112, intron 1 of 10)	-10484	ENST00000430354	ENSG00000142149	ENST00000465574	HUNK		2	199308521	199308826	TTS (ENST00000473517)	protein_coding-TTS (ENST00000473517)	-16637	ENST00000489557	ENSG00000257045	ENST00000489557
	11	33731788	33732283	intron (ENST00000643183, intron 1 of 5)	protein_coding-intron (ENST00000351554, intron 1 of 4)	4373	ENST00000533403	ENSG00000085063	ENST00000426650	CD59		9	133710938	133711168	intron (ENST00000439388, intron 10 of 20)	protein_coding-intron (ENST00000371872, intron 10 of 20)	-7352	ENST00000371868	ENSG00000123453	ENST00000371867	SARDH		1	205335721	205335865	TTS (ENST00000367155)	protein_coding-TTS (ENST00000367155)	4068	ENST00000606181	ENSG00000162873	ENST00000607826	KLHDC8A
	5	72700502	72700695	intron (ENST00000663630, intron 3 of 5)	lncRNA-intron (ENST00000508217, intron 2 of 2)	-24821	ENST00000466005	ENSG00000226544	ENST00000466005	RPL7P22		14	100121591	100122060	intron (ENST00000553910, intron 1 of 3)	protein_coding-intron (ENST00000392920, intron 3 of 13)	-6762	ENST00000554695	ENSG00000196405	ENST00000557637	EVL		19	40421174	40421476	TTS (ENST00000357949)	protein_coding-TTS (ENST00000357949)	4667	ENST00000357949	ENSG00000197019	ENST00000357949	SERTAD1
	8	80026535	80026875	intron (ENST00000522938, intron 5 of 7)	protein_coding-intron (ENST00000276585, intron 1 of 2)	3134	ENST00000519386	ENSG00000147586	ENST00000519120	MRPS28		16	55037099	55037350	Intergenic	Intergenic	12094	ENST00000650608	ENSG00000285775	ENST00000650608			3	128612132	128612294	Intergenic	Intergenic	15053	ENST00000490166	ENSG00000163902	ENST00000495462	RPN1
	2	45210930	45211125	exon (ENST00000652791, exon 4 of 4)	lncRNA-exon (ENST00000652791, exon 4 of 4)	-18371	ENST00000413669	ENSG00000205054	ENST00000378479	LINC01121		1	173258104	173258988	Intergenic	Intergenic	-51215	ENST00000281834	ENSG00000117586	ENST00000488053	TNFSF4		4	56301590	56301734	intron (ENST00000541073, intron 3 of 9)	protein_coding-intron (ENST00000264229, intron 4 of 10)	-1789	ENST00000651073	ENSG00000286093	ENST00000651073
	1	235943611	235943901	promoter-TSS (ENST00000438371)	lncRNA-promoter-TSS (ENST00000438371)	49	ENST00000438371	ENSG00000237845	ENST00000438371			5	113084490	113085223	intron (ENST00000515367, intron 7 of 16)	protein_coding-intron (ENST00000302475, intron 7 of 16)	19769	ENST00000505604	ENSG00000171444	ENST00000624689	MCC		1	3692733	3693022	intron (ENST00000603364, intron 1 of 7)	protein_coding-intron (ENST00000346387, intron 3 of 11)	2170	ENST00000603364	ENSG00000078900	ENST00000357733	TP73
	21	25370461	25370654	intron (ENST00000672784, intron 2 of 2)	transcribed_processed_pseudogene-intron (ENST00000672784, intron 2 of 2)	-1270	ENST00000624405	ENSG00000279534	ENST00000624405			3	11392509	11392777	intron (ENST00000446450, intron 16 of 16)	protein_coding-intron (ENST00000354449, intron 17 of 18)	27984	ENST00000446110	ENSG00000197548	ENST00000488924	ATG7		16	86892616	86892857	Intergenic	Intergenic	-6620	ENST00000670133	ENSG00000287161	ENST00000670133
	7	24502202	24502414	Intergenic	Intergenic	-35024	ENST00000384150	ENSG00000206877	ENST00000384150	RNU6-1103P		2	42938627	42939293	Intergenic	Intergenic	67100	ENST00000457457	ENSG00000224739	ENST00000457457			10	86668732	86669000	exon (ENST00000686051, exon 2 of 2)	protein_coding-exon (ENST00000686051, exon 2 of 2)	174	ENST00000542786	ENSG00000122367	ENST00000372056	LDB3
	12	45568705	45569167	intron (ENST00000551229, intron 2 of 5)	lncRNA-intron (ENST00000551229, intron 2 of 5)	-14277	ENST00000384129	ENSG00000283545	ENST00000384129	U6		2	109489183	109489586	intron (ENST00000309415, intron 8 of 9)	protein_coding-intron (ENST00000309415, intron 8 of 9)	-63152	ENST00000417974	ENSG00000237916	ENST00000417974	RPL37P12		15	22949144	22949385	intron (ENST00000610365, intron 1 of 31)	protein_coding-intron (ENST00000610365, intron 1 of 31)	-1979	ENST00000612288	ENSG00000273749	ENST00000621105	CYFIP1
	14	98455865	98456010	Intergenic	Intergenic	-41195	ENST00000554515	ENSG00000258795	ENST00000554515			17	17210772	17211055	intron (ENST00000427497, intron 9 of 11)	protein_coding-intron (ENST00000427497, intron 9 of 11)	-4580	ENST00000321560	ENSG00000179598	ENST00000321560	PLD6		19	10119874	10120081	promoter-TSS (ENST00000253108)	protein_coding-promoter-TSS (ENST00000253108)	-59	ENST00000593095	ENSG00000130811	ENST00000587168	EIF3G
	20	2651798	2652064	promoter-TSS (ENST00000329276)	protein_coding-promoter-TSS (ENST00000329276)	-662	ENST00000651302	ENSG00000101361	ENST00000329276	NOP56		13	22454638	22454913	Intergenic	Intergenic	139096	ENST00000671380	ENSG00000287357	ENST00000671380			5	151758455	151758653	promoter-TSS (ENST00000313115)	protein_coding-promoter-TSS (ENST00000313115)	77	ENST00000313115	ENSG00000177556	ENST00000520382	ATOX1
	7	113337386	113337766	Intergenic	Intergenic	-78113	ENST00000605636	ENSG00000270997	ENST00000605636			11	85539125	85539461	intron (ENST00000472545, intron 3 of 3)	protein_coding-intron (ENST00000376104, intron 3 of 27)	-14271	ENST00000530260	ENSG00000150672	ENST00000398304	DLG2		8	123157133	123157254	promoter-TSS (ENST00000654156)	lncRNA-promoter-TSS (ENST00000654156)	-536	ENST00000654156	ENSG00000287657	ENST00000654156
	17	79598156	79598475	TTS (ENST00000611949)	lncRNA-TTS (ENST00000611949)	2977	ENST00000611949	ENSG00000263278	ENST00000571452			10	24873283	24873667	intron (ENST00000376378, intron 3 of 7)	protein_coding-intron (ENST00000320152, intron 3 of 8)	5830	ENST00000446973	ENSG00000228667	ENST00000446973			3	13408828	13409086	intron (ENST00000695492, intron 1 of 5)	protein_coding-intron (ENST00000254508, intron 1 of 39)	11298	ENST00000695492	ENSG00000132182	ENST00000695490	NUP210
	16	84948733	84949414	Intergenic	Intergenic	20720	ENST00000569104	ENSG00000260340	ENST00000569104	LINC02176		7	149195297	149195787	promoter-TSS (ENST00000479907)	protein_coding-promoter-TSS (ENST00000479907)	-4	ENST00000610704	ENSG00000170265	ENST00000479907	ZNF282		1	81871541	81871674	intron (ENST00000686636, intron 2 of 23)	protein_coding-intron (ENST00000319517, intron 2 of 19)	70609	ENST00000674208	ENSG00000117114	ENST00000319517	ADGRL2
	14	96166227	96166388	Intergenic	Intergenic	-38372	ENST00000542454	ENSG00000168398	ENST00000554311	BDKRB2		1	235910480	235910611	Intergenic	Intergenic	-4870	ENST00000384076	ENSG00000206803	ENST00000384076	RNU6-968P		7	29684671	29684856	promoter-TSS (ENST00000602980)	transcribed_unprocessed_pseudogene-promoter-TSS (ENST00000602980)	121	ENST00000602965	ENSG00000227855	ENST00000602980	DPY19L2P3
	1	5725432	5725784	Intergenic	Intergenic	45845	ENST00000701409	ENSG00000289893	ENST00000701409			20	60512535	60512898	intron (ENST00000437035, intron 4 of 4)	lncRNA-intron (ENST00000437035, intron 4 of 4)	34605	ENST00000581943	ENSG00000266140	ENST00000581943	MIR4533		2	122748672	122748985	intron (ENST00000657880, intron 4 of 8)	lncRNA-intron (ENST00000657880, intron 4 of 8)	-12186	ENST00000687364	ENSG00000286481	ENST00000655733
	1	53308780	53308913	intron (ENST00000661359, intron 2 of 2)	protein_coding-intron (ENST00000306052, intron 2 of 18)	4310	ENST00000446686	ENSG00000232762	ENST00000446686			3	46503213	46503850	Intergenic	Intergenic	5555	ENST00000296142	ENSG00000163825	ENST00000684260	RTP3		12	27022419	27022553	promoter-TSS (ENST00000282892)	protein_coding-promoter-TSS (ENST00000282892)	-60	ENST00000546323	ENSG00000152944	ENST00000538186	MED21
	4	139421938	139422200	intron (ENST00000608663, intron 1 of 3)	lncRNA-intron (ENST00000608661, intron 2 of 2)	5226	ENST00000602907	ENSG00000248863	ENST00000512815			8	48821188	48821397	intron (ENST00000656475, intron 1 of 1)	lncRNA-intron (ENST00000656475, intron 1 of 1)	2999	ENST00000656475	ENSG00000286878	ENST00000656475			5	73187118	73187245	Intergenic	Intergenic	13889	ENST00000511737	ENSG00000164325	ENST00000296776	TMEM174
	12	119840657	119840919	intron (ENST00000612548, intron 5 of 12)	protein_coding-intron (ENST00000261833, intron 5 of 46)	16899	ENST00000536325	ENSG00000122966	ENST00000544872	CIT		2	108571770	108572044	intron (ENST00000695518, intron 1 of 9)	protein_coding-intron (ENST00000544547, intron 1 of 9)	1203	ENST00000695518	ENSG00000169756	ENST00000449684	LIMS1		19	54095978	54096150	exon (ENST00000284648, exon 5 of 5)	protein_coding-exon (ENST00000284648, exon 5 of 5)	4728	ENST00000356532	ENSG00000170909	ENST00000617140	OSCAR
	20	62998375	62998803	Intergenic	Intergenic	8375	ENST00000612929	ENSG00000125533	ENST00000612929	BHLHE23		8	33559444	33559779	intron (ENST00000256257, intron 1 of 5)	protein_coding-intron (ENST00000256257, intron 1 of 5)	7517	ENST00000256257	ENSG00000133874	ENST00000256257	RNF122		6	112690693	112690852	Intergenic	Intergenic	-72892	ENST00000418595	ENSG00000225580	ENST00000418595	PA2G4P5
	17	37457995	37458258	intron (ENST00000619335, intron 1 of 8)	protein_coding-intron (ENST00000612272, intron 8 of 15)	-3694	ENST00000616284	ENSG00000276234	ENST00000620838	TADA2A		1	3879477	3879839	intron (ENST00000491998, intron 7 of 7)	protein_coding-intron (ENST00000338895, intron 6 of 6)	-3849	ENST00000461150	ENSG00000169598	ENST00000339350	DFFB		10	103504417	103504641	intron (ENST00000453753, intron 2 of 3)	protein_coding-intron (ENST00000369780, intron 1 of 5)	10824	ENST00000369780	ENSG00000107954	ENST00000465048	NEURL1
	10	126137673	126137982	intron (ENST00000494661, intron 1 of 1)	protein_coding-intron (ENST00000368676, intron 4 of 18)	7755	ENST00000410808	ENSG00000222740	ENST00000410808	RNA5SP328		9	111744454	111744653	intron (ENST00000683944, intron 10 of 26)	protein_coding-intron (ENST00000318737, intron 8 of 25)	-6138	ENST00000682074	ENSG00000165181	ENST00000682571	SHOC1		1	99176819	99176996	intron (ENST00000662973, intron 3 of 4)	lncRNA-intron (ENST00000647692, intron 2 of 4)	51022	ENST00000696571	ENSG00000117598	ENST00000263177	PLPPR5
	11	125998348	125998591	TTS (ENST00000684564)	protein_coding-TTS (ENST00000684564)	-1179	ENST00000682796	ENSG00000064309	ENST00000682796	CDON		2	10331589	10332226	intron (ENST00000622018, intron 1 of 4)	protein_coding-intron (ENST00000307845, intron 1 of 4)	1744	ENST00000622018	ENSG00000115756	ENST00000622018	HPCAL1		4	81412994	81413508	Intergenic	Intergenic	44351	ENST00000514889	ENSG00000138670	ENST00000512343	RASGEF1B
	10	73616368	73616635	intron (ENST00000474929, intron 2 of 5)	protein_coding-intron (ENST00000339859, intron 1 of 22)	9149	ENST00000339859	ENSG00000166348	ENST00000680396	USP54		17	56010180	56010971	intron (ENST00000653862, intron 2 of 21)	protein_coding-intron (ENST00000635860, intron 3 of 22)	48513	ENST00000653862	ENSG00000153930	ENST00000575594	ANKFN1		1	211703850	211704159	Intergenic	Intergenic	17482	ENST00000443174	ENSG00000231057	ENST00000443174	NEK2-DT
	2	235263395	235263526	Intergenic	Intergenic	85564	ENST00000449362	ENSG00000235293	ENST00000449362			4	79650886	79651405	Intergenic	Intergenic	-12616	ENST00000506460	ENSG00000248408	ENST00000506460	LINC02469		1	41862882	41863286	intron (ENST00000491442, intron 1 of 2)	protein_coding-intron (ENST00000372583, intron 1 of 8)	6546	ENST00000479350	ENSG00000127124	ENST00000372584	HIVEP3
	22	37713623	37713794	intron (ENST00000644935, intron 5 of 23)	protein_coding-intron (ENST00000344404, intron 3 of 21)	16087	ENST00000492485	ENSG00000100106	ENST00000403663	TRIOBP		7	139321179	139321351	Intergenic	Intergenic	-5871	ENST00000384116	ENSG00000206843	ENST00000384116	RNU6-206P		X	69216514	69216704	Intergenic	Intergenic	21051	ENST00000654300	ENSG00000215162	ENST00000654300	LINC00269
	9	33506522	33506834	intron (ENST00000379514, intron 3 of 4)	unprocessed_pseudogene-intron (ENST00000379514, intron 3 of 4)	4033	ENST00000379514	ENSG00000226823	ENST00000379514	SUGT1P1		9	84163116	84163624	Intergenic	Intergenic	84786	ENST00000602394	ENSG00000270166	ENST00000602394			12	3142628	3142768	intron (ENST00000649909, intron 2 of 6)	protein_coding-intron (ENST00000011898, intron 2 of 8)	-7099	ENST00000539784	ENSG00000256197	ENST00000539784	TSPAN9-IT1
	6	166936200	166936606	intron (ENST00000358165, intron 3 of 3)	protein_coding-intron (ENST00000028008, intron 6 of 8)	-3354	ENST00000510083	ENSG00000026297	ENST00000478180	RNASET2		16	1909515	1910047	Intergenic	Intergenic	8634	ENST00000454677	ENSG00000162040	ENST00000454677	HS3ST6		20	14951736	14951905	intron (ENST00000684519, intron 5 of 17)	protein_coding-intron (ENST00000217246, intron 5 of 16)	-16457	ENST00000441428	ENSG00000237832	ENST00000441428
	18	58781679	58782170	Intergenic	Intergenic	-23344	ENST00000364728	ENSG00000201598	ENST00000364728	RNU6-219P		20	3222675	3223192	intron (ENST00000490838, intron 6 of 6)	protein_coding-intron (ENST00000380113, intron 7 of 7)	1180	ENST00000472295	ENSG00000125877	ENST00000472295	ITPA		1	16151335	16151617	intron (ENST00000358432, intron 1 of 16)	protein_coding-intron (ENST00000358432, intron 1 of 16)	-3700	ENST00000424774	ENSG00000227959	ENST00000424774	EPHA2-AS1
	11	1111905	1112043	Intergenic	Intergenic	12204	ENST00000674892	ENSG00000198788	ENST00000675028	MUC2		20	43630705	43630984	intron (ENST00000468420, intron 5 of 6)	protein_coding-intron (ENST00000373030, intron 10 of 13)	-6303	ENST00000461012	ENSG00000101052	ENST00000461012	IFT52		12	46942635	46943076	Intergenic	Intergenic	-27649	ENST00000621214	ENSG00000274723	ENST00000621214
	14	102500201	102500341	exon (ENST00000359520, exon 20 of 20)	protein_coding-exon (ENST00000359520, exon 20 of 20)	-1405	ENST00000391028	ENSG00000212330	ENST00000391028	RNU6-244P		1	216812833	216813373	intron (ENST00000366938, intron 1 of 7)	protein_coding-intron (ENST00000359162, intron 2 of 7)	-7736	ENST00000360012	ENSG00000196482	ENST00000493603	ESRRG		21	25607456	25607585	promoter-TSS (ENST00000307301)	protein_coding-promoter-TSS (ENST00000307301)	-3	ENST00000307301	ENSG00000154719	ENST00000352957	MRPL39
	5	59982404	59982547	intron (ENST00000514231, intron 1 of 2)	protein_coding-intron (ENST00000502484, intron 3 of 16)	6157	ENST00000514231	ENSG00000113448	ENST00000503258	PDE4D		5	179165131	179165613	intron (ENST00000698889, intron 5 of 20)	protein_coding-intron (ENST00000251582, intron 5 of 21)	-42533	ENST00000523450	ENSG00000087116	ENST00000698889	ADAMTS2		1	1891041	1891203	promoter-TSS (ENST00000378609)	protein_coding-promoter-TSS (ENST00000378609)	-5	ENST00000610897	ENSG00000078369	ENST00000615252	GNB1
	6	43809400	43809521	intron (ENST00000637813, intron 2 of 2)	lncRNA-intron (ENST00000637813, intron 2 of 2)	6267	ENST00000637813	ENSG00000283573	ENST00000637813			10	102347233	102347631	intron (ENST00000677838, intron 2 of 4)	protein_coding-intron (ENST00000369983, intron 4 of 39)	3381	ENST00000677838	ENSG00000107862	ENST00000676939	GBF1		5	124747305	124747541	promoter-TSS (ENST00000513986)	protein_coding-promoter-TSS (ENST00000513986)	-784	ENST00000513986	ENSG00000168916	ENST00000306315	ZNF608
	2	17940092	17940608	intron (ENST00000465292, intron 2 of 4)	protein_coding-intron (ENST00000465292, intron 2 of 4)	60967	ENST00000419802	ENSG00000170745	ENST00000304101	KCNS3		1	201609889	201610228	intron (ENST00000685211, intron 2 of 33)	protein_coding-intron (ENST00000685211, intron 2 of 33)	-12869	ENST00000367302	ENSG00000134369	ENST00000685211	NAV1		15	100111271	100111577	intron (ENST00000568565, intron 13 of 22)	protein_coding-intron (ENST00000268070, intron 13 of 21)	-14682	ENST00000560128	ENSG00000259356	ENST00000560128
	19	45425008	45425140	promoter-TSS (ENST00000589165)	protein_coding-promoter-TSS (ENST00000589165)	-707	ENST00000589165	ENSG00000012061	ENST00000587888	ERCC1		15	88490128	88490373	intron (ENST00000649547, intron 7 of 9)	protein_coding-intron (ENST00000561140, intron 1 of 3)	-11863	ENST00000623274	ENSG00000279945	ENST00000623274			1	33060451	33061293	intron (ENST00000548559, intron 2 of 4)	protein_coding-intron (ENST00000548559, intron 2 of 4)	20124	ENST00000548559	ENSG00000004455	ENST00000695601	AK2
	2	94994752	94995360	TTS (ENST00000415716)	unprocessed_pseudogene-TTS (ENST00000415716)	3176	ENST00000415716	ENSG00000235186	ENST00000415716			9	126531812	126532463	Intergenic	Intergenic	4519	ENST00000425153	ENSG00000226078	ENST00000425153			2	190881605	190881958	intron (ENST00000413911, intron 1 of 1)	protein_coding-intron (ENST00000320717, intron 1 of 17)	278	ENST00000413911	ENSG00000235852	ENST00000413911
	7	39589879	39590120	intron (ENST00000432096, intron 2 of 2)	protein_coding-intron (ENST00000432096, intron 2 of 2)	-19718	ENST00000446267	ENSG00000106540	ENST00000446267			2	23656400	23656583	intron (ENST00000486442, intron 5 of 13)	protein_coding-intron (ENST00000288548, intron 1 of 6)	14099	ENST00000288548	ENSG00000119771	ENST00000471654	KLHL29		1	48036750	48037014	Intergenic	Intergenic	-13777	ENST00000635446	ENSG00000226133	ENST00000456803	LINC02794
	2	12759355	12759722	Intergenic	Intergenic	22171	ENST00000579927	ENSG00000264370	ENST00000579927	MIR3125		3	115494868	115495127	intron (ENST00000662602, intron 7 of 7)	lncRNA-intron (ENST00000657371, intron 5 of 5)	-8548	ENST00000664278	ENSG00000287795	ENST00000664278			8	129939907	129940293	promoter-TSS (ENST00000518344)	protein_coding-promoter-TSS (ENST00000518344)	-228	ENST00000519540	ENSG00000153310	ENST00000522941	CYRIB
	6	150230359	150230538	intron (ENST00000361131, intron 3 of 3)	protein_coding-intron (ENST00000361131, intron 3 of 3)	65864	ENST00000459301	ENSG00000238594	ENST00000459301			15	62426647	62426987	intron (ENST00000636159, intron 1 of 58)	protein_coding-intron (ENST00000561322, intron 1 of 1)	-26775	ENST00000561197	ENSG00000171914	ENST00000474847	TLN2		16	87581988	87582171	Intergenic	Intergenic	-13052	ENST00000660578	ENSG00000260750	ENST00000660578
	6	17457049	17457310	intron (ENST00000493172, intron 3 of 6)	protein_coding-intron (ENST00000229922, intron 3 of 12)	63447	ENST00000476263	ENSG00000112186	ENST00000378990	CAP2		15	69861677	69861973	Intergenic	Intergenic	26610	ENST00000674476	ENSG00000245750	ENST00000668982	DRAIC		17	38799137	38799281	intron (ENST00000617499, intron 1 of 4)	protein_coding-intron (ENST00000617499, intron 1 of 4)	313	ENST00000617781	ENSG00000276293	ENST00000617499	PIP4K2B
	19	27718918	27719927	intron (ENST00000653317, intron 3 of 3)	lncRNA-intron (ENST00000588027, intron 1 of 2)	-34167	ENST00000662444	ENSG00000261824	ENST00000586248	LINC00662		3	132722412	132722547	promoter-TSS (ENST00000337331)	protein_coding-promoter-TSS (ENST00000337331)	-20	ENST00000471702	ENSG00000274810	ENST00000471702	NPHP3-ACAD11		9	123111515	123111744	promoter-TSS (ENST00000385007)	miRNA-promoter-TSS (ENST00000385007)	14	ENST00000385007	ENSG00000283941	ENST00000385007	MIR600
	3	140037576	140037950	intron (ENST00000511524, intron 1 of 10)	protein_coding-intron (ENST00000458420, intron 1 of 16)	102576	ENST00000511524	ENSG00000158258	ENST00000458420	CLSTN2		5	139685187	139685836	intron (ENST00000515296, intron 2 of 5)	lncRNA-intron (ENST00000515296, intron 2 of 5)	866	ENST00000515296	ENSG00000249526	ENST00000515296			1	118074227	118074361	intron (ENST00000473472, intron 3 of 3)	protein_coding-intron (ENST00000336338, intron 16 of 48)	7002	ENST00000473472	ENSG00000155761	ENST00000483383	SPAG17
	5	146203130	146203287	promoter-TSS (ENST00000265271)	protein_coding-promoter-TSS (ENST00000265271)	-342	ENST00000506502	ENSG00000275740	ENST00000506502			1	60952824	60953160	promoter-TSS (ENST00000418662)	lncRNA-promoter-TSS (ENST00000418662)	-143	ENST00000418662	ENSG00000237928	ENST00000655960	NFIA-AS2		22	19779804	19779937	TTS (ENST00000329705)	protein_coding-TTS (ENST00000329705)	-12424	ENST00000424559	ENSG00000235776	ENST00000424559	RPL7AP70
	11	27682427	27682787	intron (ENST00000651264, intron 6 of 6)	protein_coding-intron (ENST00000314915, intron 1 of 1)	6881	ENST00000652673	ENSG00000245573	ENST00000650864	BDNF-AS		1	230849874	230850022	intron (ENST00000523410, intron 2 of 3)	protein_coding-intron (ENST00000366663, intron 2 of 3)	6088	ENST00000523410	ENSG00000119280	ENST00000470540	C1orf198		2	236065852	236066059	intron (ENST00000699337, intron 16 of 17)	protein_coding-intron (ENST00000304032, intron 16 of 17)	-6340	ENST00000582831	ENSG00000264676	ENST00000582831	RN7SL204P
	11	40503057	40503199	intron (ENST00000650272, intron 1 of 1)	protein_coding-intron (ENST00000528697, intron 3 of 6)	10141	ENST00000650272	ENSG00000254579	ENST00000526618			2	231616822	231617099	Intergenic	Intergenic	24096	ENST00000313965	ENSG00000177673	ENST00000313965	TEX44		22	49670660	49670833	Intergenic	Intergenic	-5778	ENST00000662299	ENSG00000286393	ENST00000662299
	9	95796249	95796388	intron (ENST00000433656, intron 1 of 3)	lncRNA-intron (ENST00000433656, intron 1 of 3)	23729	ENST00000649169	ENSG00000268926	ENST00000600140			2	215364177	215364409	promoter-TSS (ENST00000498719)	protein_coding-promoter-TSS (ENST00000498719)	-653	ENST00000498719	ENSG00000115414	ENST00000446046	FN1		10	6171893	6172242	intron (ENST00000639949, intron 1 of 5)	protein_coding-intron (ENST00000379789, intron 1 of 14)	8234	ENST00000639949	ENSG00000170525	ENST00000441697	PFKFB3
	9	95025729	95026081	intron (ENST00000479161, intron 9 of 10)	protein_coding-intron (ENST00000297979, intron 11 of 14)	7014	ENST00000482056	ENSG00000148120	ENST00000451893	AOPEP		9	128436518	128436942	TTS (ENST00000487001)	protein_coding-TTS (ENST00000487001)	5132	ENST00000610052	ENSG00000273186	ENST00000610052			X	13938182	13938347	intron (ENST00000454189, intron 1 of 6)	protein_coding-intron (ENST00000398361, intron 1 of 6)	151	ENST00000398361	ENSG00000046653	ENST00000356942	GPM6B
	12	130700485	130700683	intron (ENST00000691977, intron 1 of 21)	protein_coding-intron (ENST00000643940, intron 1 of 21)	15676	ENST00000690669	ENSG00000060709	ENST00000540658	RIMBP2		11	72227484	72227652	promoter-TSS (ENST00000538751)	protein_coding-promoter-TSS (ENST00000538751)	-313	ENST00000538751	ENSG00000165458	ENST00000535985	INPPL1		5	61658654	61658805	exon (ENST00000505623, exon 5 of 5)	lncRNA-exon (ENST00000505623, exon 5 of 5)	5510	ENST00000390913	ENSG00000212215	ENST00000390913	RNU6-913P
	7	72405179	72405771	intron (ENST00000395275, intron 1 of 6)	protein_coding-intron (ENST00000395275, intron 1 of 6)	6863	ENST00000395275	ENSG00000183166	ENST00000405452	CALN1		9	38313411	38313825	Intergenic	Intergenic	-46809	ENST00000422554	ENSG00000223716	ENST00000422554			3	113249322	113249553	intron (ENST00000494687, intron 2 of 2)	protein_coding-intron (ENST00000273395, intron 2 of 19)	-12261	ENST00000477178	ENSG00000144857	ENST00000463971	BOC
	10	87584026	87584349	Intergenic	Intergenic	21837	ENST00000446794	ENSG00000223761	ENST00000446794			7	145767019	145767240	Intergenic	Intergenic	-85704	ENST00000422084	ENSG00000230746	ENST00000662872			6	129501019	129501353	promoter-TSS (ENST00000693461)	protein_coding-promoter-TSS (ENST00000693461)	69	ENST00000693461	ENSG00000196569	ENST00000687590	LAMA2
	11	129454956	129455152	Intergenic	Intergenic	18880	ENST00000605151	ENSG00000043039	ENST00000281437	BARX2		17	64152523	64152996	intron (ENST00000584498, intron 2 of 2)	protein_coding-intron (ENST00000258991, intron 10 of 11)	2461	ENST00000581812	ENSG00000136478	ENST00000584379	TEX2		14	55271131	55271355	promoter-TSS (ENST00000313833)	protein_coding-promoter-TSS (ENST00000313833)	65	ENST00000554650	ENSG00000258413	ENST00000556183	FBXO34-AS1
	1	115641562	115641782	promoter-TSS (ENST00000310260)	protein_coding-promoter-TSS (ENST00000310260)	-298	ENST00000355485	ENSG00000173218	ENST00000369509	VANGL1		7	30260191	30260698	Intergenic	Intergenic	-24153	ENST00000323037	ENSG00000180233	ENST00000459998	ZNRF2		22	28442254	28442597	intron (ENST00000397906, intron 2 of 22)	protein_coding-intron (ENST00000397906, intron 2 of 22)	648	ENST00000490475	ENSG00000100154	ENST00000431039	TTC28
	9	86788491	86788776	Intergenic	Intergenic	37066	ENST00000673848	ENSG00000288575	ENST00000674154			6	133548352	133548499	intron (ENST00000606292, intron 2 of 3)	lncRNA-intron (ENST00000606292, intron 2 of 3)	7641	ENST00000606160	ENSG00000272428	ENST00000606160			10	79323302	79323432	Intergenic	Intergenic	-24102	ENST00000472580	ENSG00000108179	ENST00000498681	PPIF
	9	120793531	120793669	promoter-TSS (ENST00000437707)	protein_coding-promoter-TSS (ENST00000437707)	97	ENST00000437707	ENSG00000214654	ENST00000645473	B3GALT9		6	167095297	167095445	TTS (ENST00000646989)	protein_coding-TTS (ENST00000646989)	-16436	ENST00000400926	ENSG00000112486	ENST00000400926	CCR6		6	24991949	24992072	intron (ENST00000510784, intron 1 of 13)	protein_coding-intron (ENST00000510784, intron 1 of 13)	15591	ENST00000414949	ENSG00000214975	ENST00000414949	PPIAP29
	2	168221005	168221171	intron (ENST00000697205, intron 1 of 16)	protein_coding-intron (ENST00000355999, intron 1 of 17)	11132	ENST00000458411	ENSG00000238259	ENST00000458411	PHF5GP		8	21966679	21967081	exon (ENST00000252512, exon 2 of 28)	protein_coding-exon (ENST00000252512, exon 2 of 28)	642	ENST00000433566	ENSG00000130227	ENST00000522015	XPO7		5	80041653	80041831	intron (ENST00000511733, intron 2 of 21)	protein_coding-intron (ENST00000350881, intron 2 of 21)	5719	ENST00000511733	ENSG00000113296	ENST00000504720	THBS4
	9	135463321	135463576	exon (ENST00000603624, exon 3 of 3)	lncRNA-exon (ENST00000603624, exon 3 of 3)	5577	ENST00000655118	ENSG00000225361	ENST00000603624	PPP1R26-AS1		5	75363037	75363443	exon (ENST00000679456, exon 19 of 19)	protein_coding-exon (ENST00000679456, exon 19 of 19)	3323	ENST00000512053	ENSG00000113161	ENST00000680160	HMGCR		22	45578134	45578263	exon (ENST00000460300, exon 2 of 2)	protein_coding-exon (ENST00000460300, exon 2 of 2)	1159	ENST00000460300	ENSG00000077942	ENST00000460538	FBLN1
	21	46675871	46676114	Intergenic	Intergenic	8613	ENST00000690385	ENSG00000289511	ENST00000690385			1	118254530	118254928	Intergenic	Intergenic	9760	ENST00000410277	ENSG00000222209	ENST00000410277	RNA5SP56		9	100649441	100649581	Intergenic	Intergenic	-68132	ENST00000364096	ENSG00000200966	ENST00000364096	RN7SKP87
	7	23397404	23397692	intron (ENST00000469723, intron 2 of 5)	protein_coding-intron (ENST00000258729, intron 3 of 14)	1102	ENST00000390962	ENSG00000212264	ENST00000390962	SNORD65C		5	32420484	32420901	intron (ENST00000505366, intron 2 of 5)	protein_coding-intron (ENST00000265069, intron 2 of 19)	23804	ENST00000505204	ENSG00000056097	ENST00000507465	ZFR		13	76383781	76383932	Intergenic	Intergenic	225813	ENST00000653636	ENSG00000285572	ENST00000653636
	8	127135068	127135417	intron (ENST00000641919, intron 3 of 3)	lncRNA-intron (ENST00000641912, intron 8 of 8)	9175	ENST00000641919	ENSG00000254166	ENST00000642142	CASC19		2	95300553	95301086	intron (ENST00000377181, intron 1 of 8)	protein_coding-intron (ENST00000295225, intron 1 of 8)	3472	ENST00000461336	ENSG00000115041	ENST00000295225	KCNIP3		12	108801727	108801857	intron (ENST00000546433, intron 3 of 6)	protein_coding-intron (ENST00000326470, intron 10 of 12)	5898	ENST00000546433	ENSG00000084112	ENST00000551165	SSH1
	5	38291445	38291631	promoter-TSS (ENST00000512496)	lncRNA-promoter-TSS (ENST00000512496)	-552	ENST00000512496	ENSG00000248730	ENST00000512496	EGFLAM-AS4		1	203133757	203134096	intron (ENST00000464019, intron 1 of 1)	protein_coding-intron (ENST00000309502, intron 5 of 5)	4292	ENST00000464019	ENSG00000163485	ENST00000472535	ADORA1		19	38618826	38619032	promoter-TSS (ENST00000248342)	protein_coding-promoter-TSS (ENST00000248342)	-47	ENST00000589130	ENSG00000104814	ENST00000591210	MAP4K1
	6	20455140	20455286	intron (ENST00000535432, intron 1 of 6)	protein_coding-intron (ENST00000346618, intron 1 of 6)	-2740	ENST00000410499	ENSG00000222431	ENST00000410499	RNU6-141P		5	132064747	132065243	Intergenic	Intergenic	4340	ENST00000296870	ENSG00000164399	ENST00000296870	IL3		2	15891311	15891446	Intergenic	Intergenic	-12291	ENST00000458916	ENSG00000238371	ENST00000458916
	9	137269411	137269742	intron (ENST00000343053, intron 10 of 12)	protein_coding-intron (ENST00000343053, intron 10 of 12)	-8150	ENST00000357503	ENSG00000198113	ENST00000357503	TOR4A		8	20312938	20313467	Intergenic	Intergenic	-9239	ENST00000381569	ENSG00000061337	ENST00000616228	LZTS1		20	25309947	25310245	promoter-TSS (ENST00000576316)	protein_coding-promoter-TSS (ENST00000576316)	376	ENST00000481556	ENSG00000100997	ENST00000672566	ABHD12
	3	159837781	159838075	intron (ENST00000689690, intron 2 of 7)	protein_coding-intron (ENST00000412423, intron 2 of 7)	-1933	ENST00000445224	ENSG00000151967	ENST00000445224	SCHIP1		1	35834036	35834579	intron (ENST00000373210, intron 12 of 17)	protein_coding-intron (ENST00000373210, intron 12 of 17)	-7366	ENST00000488778	ENSG00000134698	ENST00000373210	AGO4		17	46884211	46884346	intron (ENST00000393461, intron 4 of 4)	protein_coding-intron (ENST00000393461, intron 4 of 4)	27234	ENST00000575126	ENSG00000262031	ENST00000575126	LINC01974
	19	46715641	46715835	TTS (ENST00000593363)	protein_coding-TTS (ENST00000593363)	506	ENST00000597641	ENSG00000105287	ENST00000602155	PRKD2		4	94676992	94677384	intron (ENST00000514304, intron 1 of 1)	lncRNA-intron (ENST00000514304, intron 1 of 1)	1943	ENST00000514304	ENSG00000249951	ENST00000514304			19	12495341	12495462	exon (ENST00000493776, exon 2 of 2)	protein_coding-exon (ENST00000493776, exon 2 of 2)	-7274	ENST00000436718	ENSG00000236483	ENST00000436718	MTND2P40
	2	122953355	122953505	Intergenic	Intergenic	79000	ENST00000655733	ENSG00000286481	ENST00000687364			6	166305480	166305925	exon (ENST00000322583, exon 1 of 1)	protein_coding-exon (ENST00000322583, exon 1 of 1)	2690	ENST00000322583	ENSG00000176381	ENST00000322583	PRR18		15	100929835	100930026	intron (ENST00000532029, intron 2 of 5)	protein_coding-intron (ENST00000388948, intron 2 of 33)	5327	ENST00000525284	ENSG00000154237	ENST00000532145	LRRK1
	16	181806	182103	TTS (ENST00000199708)	protein_coding-TTS (ENST00000199708)	1495	ENST00000199708	ENSG00000086506	ENST00000199708	HBQ1		X	134604877	134605489	intron (ENST00000440614, intron 3 of 3)	protein_coding-intron (ENST00000359237, intron 1 of 2)	-1974	ENST00000443666	ENSG00000236509	ENST00000443666	RPL21P133		8	41101103	41101364	Intergenic	Intergenic	68341	ENST00000384140	ENSG00000206867	ENST00000384140	RNU6-356P
	7	31116533	31116926	Intergenic	Intergenic	2843	ENST00000438721	ENSG00000232887	ENST00000438721			15	77738867	77739315	intron (ENST00000570216, intron 2 of 5)	protein_coding-intron (ENST00000561686, intron 1 of 3)	-18340	ENST00000564472	ENSG00000169783	ENST00000567605	LINGO1		12	13472864	13472986	intron (ENST00000637214, intron 1 of 1)	protein_coding-intron (ENST00000637214, intron 1 of 1)	-13149	ENST00000365039	ENSG00000201909	ENST00000365039	RNU6-590P
	20	63805453	63805603	intron (ENST00000650966, intron 1 of 5)	protein_coding-intron (ENST00000245663, intron 1 of 4)	-2548	ENST00000435912	ENSG00000231208	ENST00000435912	ZBTB46-AS1		19	31500031	31500577	Intergenic	Intergenic	-19851	ENST00000664841	ENSG00000267407	ENST00000593063	LINC02841		16	4053174	4053615	intron (ENST00000572288, intron 1 of 3)	protein_coding-intron (ENST00000294016, intron 2 of 10)	796	ENST00000571889	ENSG00000162104	ENST00000571889	ADCY9
	6	161415333	161415911	intron (ENST00000479615, intron 6 of 7)	protein_coding-intron (ENST00000338468, intron 8 of 10)	-19476	ENST00000662479	ENSG00000286805	ENST00000662479			20	58609566	58609919	intron (ENST00000427140, intron 6 of 6)	lncRNA-intron (ENST00000427140, intron 6 of 6)	15325	ENST00000525424	ENSG00000254620	ENST00000525424			10	124825091	124825237	intron (ENST00000298492, intron 4 of 8)	protein_coding-intron (ENST00000298492, intron 4 of 8)	-10102	ENST00000384763	ENSG00000207494	ENST00000384763	Y_RNA
	16	79758740	79758877	intron (ENST00000701820, intron 2 of 5)	lncRNA-intron (ENST00000561510, intron 2 of 5)	11475	ENST00000691736	ENSG00000261390	ENST00000700877	MAFTRR		16	58428942	58429452	intron (ENST00000561906, intron 1 of 3)	lncRNA-intron (ENST00000561906, intron 1 of 3)	7836	ENST00000567448	ENSG00000260186	ENST00000562322	LINC02137		8	81212051	81212196	intron (ENST00000688172, intron 1 of 1)	lncRNA-intron (ENST00000688172, intron 1 of 1)	-32033	ENST00000519351	ENSG00000254014	ENST00000519351
	20	31849557	31849982	promoter-TSS (ENST00000447647)	protein_coding-promoter-TSS (ENST00000447647)	-211	ENST00000447647	ENSG00000149599	ENST00000459848	DUSP15		1	59200025	59200275	intron (ENST00000625069, intron 2 of 4)	lncRNA-intron (ENST00000623433, intron 2 of 3)	-1529	ENST00000436225	ENSG00000224609	ENST00000436225	FGGY-DT		4	87844044	87844332	intron (ENST00000511670, intron 4 of 4)	protein_coding-intron (ENST00000361056, intron 3 of 3)	11211	ENST00000511670	ENSG00000152595	ENST00000515821	MEPE
	4	147770004	147770201	intron (ENST00000510379, intron 1 of 4)	protein_coding-intron (ENST00000336498, intron 1 of 22)	-12493	ENST00000578951	ENSG00000264274	ENST00000578951	MIR4799		X	26470965	26471311	Intergenic	Intergenic	-25798	ENST00000439323	ENSG00000231388	ENST00000439323	FMN2P1		15	88484934	88485070	intron (ENST00000649547, intron 7 of 9)	protein_coding-intron (ENST00000561140, intron 1 of 3)	-6615	ENST00000623274	ENSG00000279945	ENST00000623274
	18	1018125	1018584	intron (ENST00000580781, intron 1 of 4)	lncRNA-intron (ENST00000577719, intron 1 of 3)	-41471	ENST00000606879	ENSG00000272461	ENST00000606879			6	158362063	158362429	intron (ENST00000616856, intron 1 of 7)	protein_coding-intron (ENST00000367094, intron 1 of 12)	36315	ENST00000435116	ENSG00000238019	ENST00000435116			9	121984767	121985139	intron (ENST00000685478, intron 3 of 5)	protein_coding-intron (ENST00000321582, intron 4 of 8)	-21223	ENST00000687938	ENSG00000175764	ENST00000685478	TTLL11
	1	166055979	166056159	Intergenic	Intergenic	13825	ENST00000384611	ENSG00000207341	ENST00000384611	RNA5SP64		16	29112366	29112648	promoter-TSS (ENST00000641769)	transcribed_unprocessed_pseudogene-promoter-TSS (ENST00000641769)	-543	ENST00000641769	ENSG00000284649	ENST00000702506			7	149838278	149838427	promoter-TSS (ENST00000223210)	protein_coding-promoter-TSS (ENST00000223210)	-23	ENST00000460379	ENSG00000106479	ENST00000478024	ZNF862
	10	52652528	52652653	intron (ENST00000443523, intron 1 of 2)	lncRNA-intron (ENST00000443523, intron 1 of 2)	102814	ENST00000647908	ENSG00000231131	ENST00000448017	LNCAROD		5	148383657	148384079	promoter-TSS (ENST00000296701)	protein_coding-promoter-TSS (ENST00000296701)	0	ENST00000501695	ENSG00000247199	ENST00000669063	FBXO38-DT		22	17930088	17930228	intron (ENST00000672019, intron 1 of 32)	protein_coding-intron (ENST00000424046, intron 1 of 2)	-23284	ENST00000585038	ENSG00000243156	ENST00000495076	MICAL3
	2	45431419	45431718	intron (ENST00000475073, intron 4 of 5)	protein_coding-intron (ENST00000263736, intron 16 of 20)	16527	ENST00000490133	ENSG00000068784	ENST00000493649	SRBD1		7	30367567	30367881	TTS (ENST00000323037)	protein_coding-TTS (ENST00000323037)	-3784	ENST00000496846	ENSG00000235859	ENST00000496846			7	129221944	129222317	Intergenic	Intergenic	-2900	ENST00000325006	ENSG00000158467	ENST00000460109	AHCYL2
	8	133062643	133063035	TTS (ENST00000522946)	protein_coding-TTS (ENST00000522946)	-2481	ENST00000427060	ENSG00000155926	ENST00000517932	SLA		19	5037144	5037984	intron (ENST00000611640, intron 3 of 23)	protein_coding-intron (ENST00000159111, intron 3 of 22)	-9434	ENST00000592175	ENSG00000127663	ENST00000381759	KDM4B		15	72275695	72275948	intron (ENST00000569547, intron 12 of 14)	protein_coding-intron (ENST00000569547, intron 12 of 14)	-2822	ENST00000568360	ENSG00000137817	ENST00000566844	PARP6
	3	12886518	12886659	Intergenic	Intergenic	-1377	ENST00000448129	ENSG00000232746	ENST00000448129	LINC02022		8	101026170	101028114	Intergenic	Intergenic	-7726	ENST00000665441	ENSG00000248599	ENST00000656569	FLJ42969		10	59753338	59753591	promoter-TSS (ENST00000414264)	protein_coding-promoter-TSS (ENST00000414264)	-9	ENST00000414264	ENSG00000227877	ENST00000598384	MRLN
	20	60913213	60913648	Intergenic	Intergenic	-99219	ENST00000569070	ENSG00000261035	ENST00000569070			4	127967842	127968118	intron (ENST00000513371, intron 2 of 5)	protein_coding-intron (ENST00000388795, intron 1 of 12)	-1946	ENST00000641178	ENSG00000164073	ENST00000641503	MFSD8		12	94798170	94798421	Intergenic	Intergenic	-35852	ENST00000557173	ENSG00000216306	ENST00000405395	KRT19P2
	8	10405654	10406091	intron (ENST00000517594, intron 1 of 1)	protein_coding-intron (ENST00000317173, intron 5 of 5)	-27800	ENST00000562242	ENSG00000261451	ENST00000562242			19	49588745	49589176	intron (ENST00000597121, intron 5 of 6)	protein_coding-intron (ENST00000246794, intron 5 of 6)	1302	ENST00000599537	ENSG00000142546	ENST00000598839	NOSIP		16	88789700	88789916	Intergenic	Intergenic	-4588	ENST00000301015	ENSG00000103335	ENST00000484567	PIEZO1
	17	77118033	77118195	intron (ENST00000561721, intron 3 of 4)	protein_coding-intron (ENST00000392476, intron 3 of 19)	-9759	ENST00000586429	ENSG00000129657	ENST00000589827	SEC14L1		15	74855884	74856230	intron (ENST00000569904, intron 1 of 8)	protein_coding-intron (ENST00000268099, intron 1 of 8)	-1471	ENST00000566480	ENSG00000140497	ENST00000565345	SCAMP2		15	34101871	34102246	promoter-TSS (ENST00000256545)	protein_coding-promoter-TSS (ENST00000256545)	-25	ENST00000397766	ENSG00000182405	ENST00000397766	PGBD4
	9	104173216	104173511	Intergenic	Intergenic	45956	ENST00000493955	ENSG00000136824	ENST00000286398	SMC2		11	46234228	46234893	Intergenic	Intergenic	-3822	ENST00000530049	ENSG00000254639	ENST00000530049			16	87388563	87388706	intron (ENST00000567622, intron 3 of 3)	protein_coding-intron (ENST00000567622, intron 3 of 3)	1216	ENST00000618298	ENSG00000103264	ENST00000311635	FBXO31
	7	158887629	158887920	intron (ENST00000467220, intron 2 of 19)	protein_coding-intron (ENST00000407559, intron 7 of 24)	3200	ENST00000467220	ENSG00000126870	ENST00000407559	DYNC2I1		1	205284553	205285280	intron (ENST00000648708, intron 4 of 4)	protein_coding-intron (ENST00000648708, intron 4 of 4)	12483	ENST00000648708	ENSG00000133069	ENST00000545499	TMCC2		10	122285592	122285934	intron (ENST00000260723, intron 4 of 15)	protein_coding-intron (ENST00000260723, intron 4 of 15)	-5318	ENST00000507495	ENSG00000138152	ENST00000507495	BTBD16
	5	173144282	173144449	promoter-TSS (ENST00000231668)	protein_coding-promoter-TSS (ENST00000231668)	-77	ENST00000231668	ENSG00000113734	ENST00000352523	BNIP1		10	116880756	116881109	TTS (ENST00000355371)	protein_coding-TTS (ENST00000355371)	21898	ENST00000369207	ENSG00000188316	ENST00000409522	ENO4		20	44020085	44020319	intron (ENST00000423191, intron 3 of 8)	protein_coding-intron (ENST00000341197, intron 3 of 8)	12954	ENST00000464331	ENSG00000241229	ENST00000464331	RN7SL443P
	2	86223472	86223766	exon (ENST00000646181, exon 1 of 3)	protein_coding-exon (ENST00000646181, exon 1 of 3)	166	ENST00000646181	ENSG00000068615	ENST00000693329	REEP1		1	11027388	11027662	exon (ENST00000400897, exon 11 of 11)	protein_coding-exon (ENST00000400897, exon 11 of 11)	1464	ENST00000699927	ENSG00000009724	ENST00000700093	MASP2		8	2001215	2001847	exon (ENST00000320248, exon 2 of 2)	protein_coding-exon (ENST00000320248, exon 2 of 2)	-21574	ENST00000702302	ENSG00000289473	ENST00000685040
	19	1876133	1876273	promoter-TSS (ENST00000565797)	lncRNA-promoter-TSS (ENST00000565797)	1	ENST00000565797	ENSG00000261526	ENST00000565797			10	76086574	76087240	intron (ENST00000611255, intron 5 of 6)	protein_coding-intron (ENST00000372499, intron 4 of 5)	50901	ENST00000611306	ENSG00000148655	ENST00000488759	LRMDA		22	25113535	25113835	promoter-TSS (ENST00000366110)	lncRNA-promoter-TSS (ENST00000366110)	-993	ENST00000366110	ENSG00000203280	ENST00000366110	KIAA1671-AS1
	7	155220317	155220501	Intergenic	Intergenic	-2494	ENST00000624248	ENSG00000278998	ENST00000624248			22	28918917	28919267	intron (ENST00000402174, intron 1 of 8)	protein_coding-intron (ENST00000402174, intron 1 of 8)	1703	ENST00000402174	ENSG00000183579	ENST00000544604	ZNRF3		10	101695146	101695314	promoter-TSS (ENST00000331272)	protein_coding-promoter-TSS (ENST00000331272)	29	ENST00000664783	ENSG00000107829	ENST00000457105	FBXW4
	8	37328446	37328819	exon (ENST00000624599, exon 2 of 2)	lncRNA-exon (ENST00000624599, exon 2 of 2)	2205	ENST00000624599	ENSG00000253123	ENST00000655057			18	69585854	69586130	intron (ENST00000382713, intron 2 of 7)	protein_coding-intron (ENST00000382713, intron 2 of 7)	32702	ENST00000583991	ENSG00000265643	ENST00000583991			X	9462964	9463318	promoter-TSS (ENST00000380961)	protein_coding-promoter-TSS (ENST00000380961)	-179	ENST00000407597	ENSG00000101849	ENST00000415293	TBL1X
	12	75686344	75686784	intron (ENST00000651075, intron 4 of 5)	lncRNA-intron (ENST00000552856, intron 3 of 4)	2532	ENST00000550757	ENSG00000258245	ENST00000550757	RPL10P13		2	241483335	241483541	promoter-TSS (ENST00000486736)	protein_coding-promoter-TSS (ENST00000486736)	-652	ENST00000486736	ENSG00000006607	ENST00000479427	FARP2		9	129493446	129493629	exon (ENST00000412141, exon 2 of 5)	lncRNA-exon (ENST00000412141, exon 2 of 5)	471	ENST00000622680	ENSG00000204054	ENST00000658785	LINC00963
	11	36152064	36152311	intron (ENST00000534091, intron 1 of 2)	protein_coding-intron (ENST00000315571, intron 4 of 5)	-11112	ENST00000529759	ENSG00000179241	ENST00000532490	LDLRAD3		16	88866603	88866757	promoter-TSS (ENST00000411789)	protein_coding-promoter-TSS (ENST00000411789)	-20	ENST00000419291	ENSG00000205022	ENST00000411789	PABPN1L		9	130926343	130926525	intron (ENST00000451466, intron 3 of 5)	protein_coding-intron (ENST00000372337, intron 2 of 6)	3545	ENST00000444139	ENSG00000130720	ENST00000486250	FIBCD1
	20	19694984	19695620	promoter-TSS (ENST00000608476)	lncRNA-promoter-TSS (ENST00000608476)	391	ENST00000608187	ENSG00000232675	ENST00000608476			11	33658480	33658643	intron (ENST00000658780, intron 18 of 20)	protein_coding-intron (ENST00000321505, intron 17 of 19)	38140	ENST00000534431	ENSG00000255202	ENST00000534431			9	83707740	83708055	promoter-TSS (ENST00000257468)	protein_coding-promoter-TSS (ENST00000257468)	37	ENST00000257468	ENSG00000135018	ENST00000529923	UBQLN1
	8	32287490	32287718	TTS (ENST00000517967)	protein_coding-TTS (ENST00000517967)	31108	ENST00000363376	ENSG00000200246	ENST00000363376	RNA5SP263		18	75797077	75797320	Intergenic	Intergenic	71054	ENST00000581971	ENSG00000266460	ENST00000581971			1	8703134	8703779	promoter-TSS (ENST00000468247)	protein_coding-promoter-TSS (ENST00000468247)	-237	ENST00000468247	ENSG00000142599	ENST00000492766	RERE
	1	153430901	153431646	Intergenic	Intergenic	-2872	ENST00000432574	ENSG00000203781	ENST00000432574	S100A7P1		11	8766630	8766861	promoter-TSS (ENST00000526221)	protein_coding-promoter-TSS (ENST00000526221)	-33	ENST00000527930	ENSG00000166444	ENST00000526241	DENND2B		17	75524930	75525099	promoter-TSS (ENST00000167462)	protein_coding-promoter-TSS (ENST00000167462)	-66	ENST00000580578	ENSG00000073350	ENST00000578719	LLGL2
	18	25812869	25813195	Intergenic	Intergenic	5500	ENST00000486780	ENSG00000242216	ENST00000486780	RN7SL97P		15	94070415	94070782	exon (ENST00000555772, exon 1 of 3)	lncRNA-exon (ENST00000555772, exon 1 of 3)	222	ENST00000556447	ENSG00000258754	ENST00000653794	LINC01579		4	40888979	40889113	intron (ENST00000513493, intron 2 of 5)	protein_coding-intron (ENST00000295974, intron 12 of 17)	1379	ENST00000512510	ENSG00000163697	ENST00000543538	APBB2
	X	23667373	23667492	promoter-TSS (ENST00000379331)	protein_coding-promoter-TSS (ENST00000379331)	-61	ENST00000379341	ENSG00000123131	ENST00000379349	PRDX4		2	9311655	9311914	intron (ENST00000315273, intron 3 of 26)	protein_coding-intron (ENST00000281419, intron 3 of 27)	-11337	ENST00000641030	ENSG00000151693	ENST00000641030	ASAP2		9	129761539	129761809	Intergenic	Intergenic	-8632	ENST00000340607	ENSG00000148344	ENST00000340607	PTGES
	10	75280248	75280530	intron (ENST00000445450, intron 1 of 3)	lncRNA-intron (ENST00000418818, intron 2 of 3)	2957	ENST00000445450	ENSG00000270087	ENST00000689937			7	139011474	139011679	Intergenic	Intergenic	24466	ENST00000275766	ENSG00000146858	ENST00000275766	ZC3HAV1L		5	43064790	43065106	promoter-TSS (ENST00000503599)	protein_coding-promoter-TSS (ENST00000503599)	-228	ENST00000503599	ENSG00000172262	ENST00000508795	ZNF131
	3	126008212	126008506	intron (ENST00000512557, intron 5 of 6)	protein_coding-intron (ENST00000315891, intron 10 of 11)	-1473	ENST00000504118	ENSG00000114544	ENST00000504035	SLC41A3		1	42392262	42392580	intron (ENST00000431473, intron 1 of 4)	protein_coding-intron (ENST00000410070, intron 1 of 4)	11626	ENST00000410070	ENSG00000177181	ENST00000410070	RIMKLA		5	150053243	150053432	TTS (ENST00000286301)	protein_coding-TTS (ENST00000286301)	1483	ENST00000509861	ENSG00000182578	ENST00000502660	CSF1R
	14	76716961	76717148	intron (ENST00000556271, intron 1 of 2)	lncRNA-intron (ENST00000554926, intron 1 of 3)	9658	ENST00000554926	ENSG00000259124	ENST00000554926			2	219519206	219519660	intron (ENST00000474489, intron 1 of 7)	protein_coding-intron (ENST00000347842, intron 1 of 8)	2192	ENST00000473709	ENSG00000072182	ENST00000693692	ASIC4		6	7150753	7151025	intron (ENST00000483150, intron 2 of 10)	protein_coding-intron (ENST00000334984, intron 1 of 11)	11644	ENST00000483150	ENSG00000124782	ENST00000467782	RREB1
	18	79771833	79772101	Intergenic	Intergenic	-15154	ENST00000587174	ENSG00000266924	ENST00000587174			22	22884015	22884284	Intergenic	Intergenic	-2118	ENST00000577998	ENSG00000264824	ENST00000577998	MIR5571		4	1113348	1113796	promoter-TSS (ENST00000333673)	protein_coding-promoter-TSS (ENST00000333673)	-8	ENST00000433731	ENSG00000178222	ENST00000505693	RNF212
	12	113965484	113965685	intron (ENST00000545145, intron 1 of 24)	protein_coding-intron (ENST00000261741, intron 1 of 23)	625	ENST00000546876	ENSG00000122965	ENST00000552386	RBM19		1	25890219	25890763	intron (ENST00000426559, intron 4 of 4)	protein_coding-intron (ENST00000426559, intron 4 of 4)	1521	ENST00000453780	ENSG00000223624	ENST00000453780			20	5848703	5849107	intron (ENST00000445603, intron 3 of 3)	protein_coding-intron (ENST00000303142, intron 2 of 2)	-41150	ENST00000365510	ENSG00000202380	ENST00000365510	RNU1-55P
	14	50833032	50833282	intron (ENST00000649104, intron 1 of 1)	lncRNA-intron (ENST00000649104, intron 1 of 1)	1195	ENST00000649104	ENSG00000285747	ENST00000649104			2	160248429	160248988	intron (ENST00000485635, intron 1 of 9)	lncRNA-intron (ENST00000485635, intron 1 of 9)	5141	ENST00000498478	ENSG00000285155	ENST00000485635			20	47748965	47749188	intron (ENST00000698128, intron 2 of 20)	protein_coding-intron (ENST00000359930, intron 2 of 20)	8255	ENST00000474450	ENSG00000196562	ENST00000474450	SULF2
	8	142130875	142131114	intron (ENST00000662748, intron 1 of 1)	lncRNA-intron (ENST00000662748, intron 1 of 1)	41167	ENST00000562989	ENSG00000261710	ENST00000562989			14	106334889	106335070	TTS (ENST00000603660)	IG_V_gene-TTS (ENST00000603660)	634	ENST00000603660	ENSG00000270550	ENST00000603660	IGHV3-30		8	29804803	29805420	Intergenic	Intergenic	23343	ENST00000669943	ENSG00000248964	ENST00000669943
	22	32532594	32532927	intron (ENST00000619146, intron 3 of 5)	protein_coding-intron (ENST00000332840, intron 3 of 6)	-2558	ENST00000459990	ENSG00000185666	ENST00000358763	SYN3		11	121645654	121646036	Intergenic	Intergenic	17009	ENST00000530365	ENSG00000137642	ENST00000524873	SORL1		22	19559443	19559757	Intergenic	Intergenic	7239	ENST00000629028	ENSG00000281548	ENST00000629028	LINC00895
	1	243999085	243999246	intron (ENST00000652928, intron 2 of 5)	lncRNA-intron (ENST00000440494, intron 2 of 11)	49080	ENST00000691433	ENSG00000289055	ENST00000691433			19	12773561	12773851	promoter-TSS (ENST00000586188)	protein_coding-promoter-TSS (ENST00000586188)	-453	ENST00000588052	ENSG00000095066	ENST00000591251	HOOK2		12	109916115	109916285	intron (ENST00000551627, intron 3 of 3)	protein_coding-intron (ENST00000312777, intron 12 of 12)	1994	ENST00000537880	ENSG00000139437	ENST00000549524	TCHP
	16	19886493	19886769	promoter-TSS (ENST00000568214)	protein_coding-promoter-TSS (ENST00000568214)	-464	ENST00000569479	ENSG00000167191	ENST00000300571	GPRC5B		17	13885872	13886270	intron (ENST00000701670, intron 3 of 5)	lncRNA-intron (ENST00000577798, intron 1 of 4)	6768	ENST00000577798	ENSG00000236088	ENST00000656963	COX10-DT		1	16248719	16249049	exon (ENST00000375592, exon 10 of 10)	protein_coding-exon (ENST00000375592, exon 10 of 10)	4543	ENST00000456164	ENSG00000037637	ENST00000444116	FBXO42
	9	130531079	130531383	Intergenic	Intergenic	-5703	ENST00000701832	ENSG00000289933	ENST00000701832			8	1901192	1901551	intron (ENST00000635855, intron 16 of 29)	protein_coding-intron (ENST00000349830, intron 15 of 28)	-2864	ENST00000524212	ENSG00000104728	ENST00000519641	ARHGEF10		8	141175668	141175823	exon (ENST00000520482, exon 6 of 6)	protein_coding-exon (ENST00000520482, exon 6 of 6)	-1342	ENST00000518806	ENSG00000105339	ENST00000518668	DENND3
	2	84350880	84351126	TTS (ENST00000440495)	lncRNA-TTS (ENST00000440495)	35895	ENST00000440495	ENSG00000228272	ENST00000440495			9	87551822	87552102	intron (ENST00000622514, intron 2 of 25)	protein_coding-intron (ENST00000358077, intron 2 of 25)	-1492	ENST00000431813	ENSG00000236709	ENST00000431813	DAPK1-IT1		9	110101443	110102149	intron (ENST00000480388, intron 1 of 1)	protein_coding-intron (ENST00000302798, intron 7 of 9)	11599	ENST00000480388	ENSG00000157654	ENST00000413420	PALM2AKAP2
	9	37927054	37927686	intron (ENST00000377707, intron 5 of 5)	protein_coding-intron (ENST00000377707, intron 5 of 5)	9398	ENST00000515936	ENSG00000251745	ENST00000515936	RNU7-124P		2	129330423	129330733	Intergenic	Intergenic	-56730	ENST00000375987	ENSG00000204460	ENST00000375987	LINC01854		4	98529012	98529300	intron (ENST00000515440, intron 1 of 5)	protein_coding-intron (ENST00000305798, intron 1 of 7)	31077	ENST00000509168	ENSG00000168785	ENST00000505184	TSPAN5
	7	96118627	96118747	promoter-TSS (ENST00000625023)	TEC-promoter-TSS (ENST00000625023)	40	ENST00000625023	ENSG00000279067	ENST00000625023			8	143131123	143131968	Intergenic	Intergenic	28495	ENST00000430474	ENSG00000176956	ENST00000430474	LY6H		7	81211796	81211934	promoter-TSS (ENST00000702392)	lncRNA-promoter-TSS (ENST00000702392)	-284	ENST00000702392	ENSG00000289996	ENST00000702392
	7	74316036	74316296	intron (ENST00000361545, intron 1 of 15)	protein_coding-intron (ENST00000223398, intron 1 of 16)	26691	ENST00000361545	ENSG00000106665	ENST00000223398	CLIP2		10	113463811	113464100	Intergenic	Intergenic	-18661	ENST00000415988	ENSG00000230018	ENST00000415988	PPIAP39		20	47501689	47501833	promoter-TSS (ENST00000371997)	protein_coding-promoter-TSS (ENST00000371997)	-126	ENST00000371998	ENSG00000124151	ENST00000371998	NCOA3
	2	207948072	207948333	intron (ENST00000457206, intron 3 of 7)	protein_coding-intron (ENST00000427836, intron 3 of 7)	29248	ENST00000447645	ENSG00000178385	ENST00000447645	PLEKHM3		14	102218668	102219344	intron (ENST00000556807, intron 2 of 2)	protein_coding-intron (ENST00000335263, intron 3 of 3)	6666	ENST00000559512	ENSG00000080823	ENST00000559512	MOK		9	127123084	127123235	promoter-TSS (ENST00000373417)	protein_coding-promoter-TSS (ENST00000373417)	-524	ENST00000373425	ENSG00000136859	ENST00000373425	ANGPTL2
	13	110680640	110680952	intron (ENST00000544488, intron 2 of 2)	protein_coding-intron (ENST00000257347, intron 6 of 14)	2343	ENST00000481787	ENSG00000134905	ENST00000541239	CARS2		4	9694479	9694791	intron (ENST00000340703, intron 2 of 7)	unprocessed_pseudogene-intron (ENST00000340703, intron 2 of 7)	2140	ENST00000340703	ENSG00000186234	ENST00000340703	FAM86MP		2	237674987	237675268	intron (ENST00000465870, intron 1 of 3)	protein_coding-intron (ENST00000308482, intron 1 of 23)	-8277	ENST00000489295	ENSG00000124831	ENST00000308482	LRRFIP1
	17	79890112	79890297	Intergenic	Intergenic	-29106	ENST00000655170	ENSG00000262188	ENST00000572353	LINC01978		10	7173945	7174253	intron (ENST00000684547, intron 15 of 18)	protein_coding-intron (ENST00000361972, intron 17 of 20)	19979	ENST00000604136	ENSG00000270811	ENST00000604136			11	121292282	121292491	promoter-TSS (ENST00000264027)	protein_coding-promoter-TSS (ENST00000264027)	-295	ENST00000534455	ENSG00000109929	ENST00000264027	SC5D
	4	110489176	110489561	intron (ENST00000510961, intron 2 of 4)	protein_coding-intron (ENST00000265162, intron 2 of 19)	13213	ENST00000265162	ENSG00000138792	ENST00000504100	ENPEP		9	34498563	34498940	intron (ENST00000614641, intron 10 of 19)	protein_coding-intron (ENST00000242317, intron 10 of 19)	7408	ENST00000488790	ENSG00000122735	ENST00000470982	DNAI1		3	13463712	13464036	Intergenic	Intergenic	-2985	ENST00000440852	ENSG00000223398	ENST00000440852
	1	15972039	15972356	intron (ENST00000479282, intron 2 of 4)	protein_coding-intron (ENST00000375733, intron 2 of 15)	2565	ENST00000416882	ENSG00000234607	ENST00000416882			5	127217042	127217702	intron (ENST00000639283, intron 2 of 2)	lncRNA-intron (ENST00000639283, intron 2 of 2)	12208	ENST00000639283	ENSG00000283897	ENST00000640865			19	860490	860837	exon (ENST00000327726, exon 2 of 5)	protein_coding-exon (ENST00000327726, exon 2 of 5)	999	ENST00000327726	ENSG00000197766	ENST00000695942	CFD
	17	71922507	71922663	Intergenic	Intergenic	-50835	ENST00000637627	ENSG00000283517	ENST00000637627			9	126534853	126535137	Intergenic	Intergenic	7377	ENST00000425153	ENSG00000226078	ENST00000425153			16	89565852	89565992	Intergenic	Intergenic	3552	ENST00000472354	ENSG00000167526	ENST00000567815	RPL13
	21	44890205	44890625	intron (ENST00000696946, intron 1 of 5)	protein_coding-intron (ENST00000302347, intron 12 of 16)	-1284	ENST00000479202	ENSG00000160255	ENST00000397857	ITGB2		9	37618835	37619215	intron (ENST00000540557, intron 11 of 11)	protein_coding-intron (ENST00000540557, intron 11 of 11)	18268	ENST00000409159	ENSG00000233111	ENST00000409159	RAB1C		14	77186766	77187145	intron (ENST00000554766, intron 1 of 7)	protein_coding-intron (ENST00000298351, intron 1 of 23)	5128	ENST00000554346	ENSG00000165548	ENST00000557504	TMEM63C
	7	102860466	102860618	intron (ENST00000694871, intron 11 of 14)	protein_coding-intron (ENST00000313221, intron 16 of 19)	3092	ENST00000459286	ENSG00000238324	ENST00000459286	RN7SKP198		2	45180010	45181119	intron (ENST00000413669, intron 3 of 4)	lncRNA-intron (ENST00000378479, intron 4 of 5)	6842	ENST00000663266	ENSG00000286519	ENST00000663266			1	107954216	107954412	intron (ENST00000527011, intron 1 of 27)	protein_coding-intron (ENST00000370056, intron 1 of 26)	9186	ENST00000530671	ENSG00000134215	ENST00000530671	VAV3
	18	79625427	79625562	Intergenic	Intergenic	14747	ENST00000587527	ENSG00000267409	ENST00000587527			3	52453942	52454116	promoter-TSS (ENST00000232975)	protein_coding-promoter-TSS (ENST00000232975)	12	ENST00000232975	ENSG00000114854	ENST00000461086	TNNC1		9	133134208	133134375	intron (ENST00000647146, intron 6 of 22)	protein_coding-intron (ENST00000393160, intron 1 of 17)	-3174	ENST00000372062	ENSG00000160271	ENST00000498797	RALGDS
	19	15926444	15926990	intron (ENST00000620614, intron 5 of 11)	protein_coding-intron (ENST00000248041, intron 5 of 12)	1394	ENST00000591841	ENSG00000171903	ENST00000248041	CYP4F11		17	50576526	50576724	intron (ENST00000515765, intron 8 of 35)	protein_coding-intron (ENST00000352832, intron 8 of 33)	7460	ENST00000570567	ENSG00000006283	ENST00000514181	CACNA1G		12	128594165	128594416	intron (ENST00000435159, intron 3 of 8)	protein_coding-intron (ENST00000435159, intron 3 of 8)	-155084	ENST00000535243	ENSG00000256630	ENST00000535243
	1	100269709	100270037	intron (ENST00000498617, intron 3 of 5)	protein_coding-intron (ENST00000260563, intron 4 of 11)	3584	ENST00000370126	ENSG00000137996	ENST00000483474	RTCA		1	224503271	224504009	intron (ENST00000483512, intron 1 of 2)	protein_coding-intron (ENST00000471578, intron 1 of 5)	-10048	ENST00000496372	ENSG00000143786	ENST00000479227	CNIH3		7	101650889	101651170	Intergenic	Intergenic	-21733	ENST00000223167	ENSG00000106436	ENST00000642629	MYL10
	7	3153180	3153452	intron (ENST00000403226, intron 1 of 2)	lncRNA-intron (ENST00000402115, intron 2 of 3)	4939	ENST00000458648	ENSG00000217455	ENST00000458648			3	178042394	178042753	intron (ENST00000651726, intron 1 of 3)	lncRNA-intron (ENST00000651726, intron 1 of 3)	-34794	ENST00000362988	ENSG00000199858	ENST00000362988	RNU6-1120P		5	17470092	17470218	intron (ENST00000638486, intron 1 of 3)	protein_coding-intron (ENST00000638486, intron 1 of 3)	21921	ENST00000600799	ENSG00000268799	ENST00000600799	H3Y2
	4	158119915	158120088	Intergenic	Intergenic	-8070	ENST00000624394	ENSG00000280140	ENST00000624394			10	77943195	77943632	Intergenic	Intergenic	-10082	ENST00000446960	ENSG00000234612	ENST00000446960	H2AZP5		1	9890432	9890552	intron (ENST00000377263, intron 1 of 5)	protein_coding-intron (ENST00000377258, intron 1 of 4)	2745	ENST00000377258	ENSG00000178585	ENST00000377258	CTNNBIP1
	11	102138813	102139011	intron (ENST00000629586, intron 2 of 6)	protein_coding-intron (ENST00000282441, intron 2 of 8)	-23544	ENST00000526594	ENSG00000137693	ENST00000537274	YAP1		9	107685813	107686338	Intergenic	Intergenic	-22829	ENST00000365438	ENSG00000202308	ENST00000365438	RNU6-996P		3	13021544	13021772	intron (ENST00000613206, intron 1 of 13)	protein_coding-intron (ENST00000613206, intron 1 of 13)	938	ENST00000646269	ENSG00000144711	ENST00000473088	IQSEC1
	2	236175388	236175695	intron (ENST00000415226, intron 1 of 3)	lncRNA-intron (ENST00000415226, intron 1 of 3)	-7155	ENST00000306318	ENSG00000168505	ENST00000465889	GBX2		X	93673058	93673267	promoter-TSS (ENST00000322139)	protein_coding-promoter-TSS (ENST00000322139)	406	ENST00000475430	ENSG00000186310	ENST00000475430	NAP1L3		4	78784388	78784634	intron (ENST00000502871, intron 1 of 13)	protein_coding-intron (ENST00000389010, intron 1 of 14)	8133	ENST00000502871	ENSG00000138756	ENST00000389010	BMP2K
	2	175234132	175234614	Intergenic	Intergenic	-22877	ENST00000444567	ENSG00000229066	ENST00000444567			6	106773300	106773693	TTS (ENST00000607090)	lncRNA-TTS (ENST00000607090)	-8386	ENST00000663403	ENSG00000235142	ENST00000659564	LINC02532		12	113208251	113208380	exon (ENST00000546692, exon 2 of 3)	protein_coding-exon (ENST00000546692, exon 2 of 3)	12712	ENST00000546692	ENSG00000166578	ENST00000546692	IQCD
	10	128907125	128907626	Intergenic	Intergenic	-5435	ENST00000667048	ENSG00000224190	ENST00000446589	LINC02667		2	171416052	171416308	intron (ENST00000453846, intron 1 of 4)	protein_coding-intron (ENST00000375258, intron 1 of 9)	16936	ENST00000460539	ENSG00000123600	ENST00000392604	METTL8		7	139778072	139778300	promoter-TSS (ENST00000336425)	protein_coding-promoter-TSS (ENST00000336425)	50	ENST00000473948	ENSG00000059377	ENST00000469630	TBXAS1
	12	119057197	119057614	intron (ENST00000537730, intron 2 of 3)	protein_coding-intron (ENST00000267260, intron 1 of 12)	56629	ENST00000534886	ENSG00000139767	ENST00000641910	SRRM4		22	31262212	31263148	exon (ENST00000331728, exon 7 of 16)	protein_coding-exon (ENST00000331728, exon 7 of 16)	3721	ENST00000465937	ENSG00000182541	ENST00000482270	LIMK2		8	60848126	60848939	exon (ENST00000423902, exon 24 of 38)	protein_coding-exon (ENST00000423902, exon 24 of 38)	-2205	ENST00000527921	ENSG00000171316	ENST00000531695	CHD7
	5	63094666	63095106	Intergenic	Intergenic	-71397	ENST00000507903	ENSG00000249579	ENST00000507903			12	54043476	54043713	intron (ENST00000507650, intron 1 of 2)	protein_coding-intron (ENST00000303406, intron 1 of 3)	5740	ENST00000507650	ENSG00000198353	ENST00000430889	HOXC4		20	62861935	62862117	promoter-TSS (ENST00000217162)	protein_coding-promoter-TSS (ENST00000217162)	-204	ENST00000335351	ENSG00000101190	ENST00000217162	TCFL5
	20	61263962	61264344	intron (ENST00000614565, intron 2 of 15)	protein_coding-intron (ENST00000614565, intron 2 of 15)	7674	ENST00000650768	ENSG00000286232	ENST00000650768			7	134025802	134026031	intron (ENST00000459626, intron 1 of 1)	protein_coding-intron (ENST00000253861, intron 17 of 17)	15947	ENST00000466000	ENSG00000131558	ENST00000484397	EXOC4		17	70871283	70871426	Intergenic	Intergenic	-92124	ENST00000605009	ENSG00000271239	ENST00000605009
	1	119089736	119090348	intron (ENST00000495746, intron 1 of 4)	protein_coding-intron (ENST00000235521, intron 1 of 5)	-4088	ENST00000450122	ENSG00000223575	ENST00000450122	RBMX2P3		10	53404652	53404815	Intergenic	Intergenic	-53464	ENST00000516352	ENSG00000252161	ENST00000516352	RNA5SP318		13	41244698	41244844	intron (ENST00000379480, intron 5 of 9)	protein_coding-intron (ENST00000379477, intron 7 of 11)	-15095	ENST00000614652	ENSG00000277662	ENST00000614652
	20	32485408	32485655	TTS (ENST00000201961)	protein_coding-TTS (ENST00000201961)	382	ENST00000664871	ENSG00000286311	ENST00000664871			3	29099363	29099942	intron (ENST00000655701, intron 2 of 3)	protein_coding-intron (ENST00000635992, intron 7 of 13)	12256	ENST00000412333	ENSG00000215004	ENST00000412333	MESTP4		6	113564305	113564494	Intergenic	Intergenic	-17102	ENST00000402798	ENSG00000218208	ENST00000402798	RPS27AP11
	6	156809088	156809381	intron (ENST00000674298, intron 1 of 5)	protein_coding-intron (ENST00000346085, intron 2 of 20)	-20139	ENST00000636205	ENSG00000049618	ENST00000636940	ARID1B		2	41879150	41879914	intron (ENST00000442214, intron 1 of 1)	lncRNA-intron (ENST00000398796, intron 1 of 2)	1976	ENST00000661325	ENSG00000214691	ENST00000653561	LINC01913		18	76486257	76486664	intron (ENST00000443185, intron 1 of 6)	protein_coding-intron (ENST00000443185, intron 1 of 6)	4319	ENST00000532857	ENSG00000101493	ENST00000443185	ZNF516
	X	19613727	19614068	intron (ENST00000699744, intron 3 of 5)	protein_coding-intron (ENST00000379697, intron 10 of 13)	-44375	ENST00000699739	ENSG00000147010	ENST00000699672	SH3KBP1		2	70121723	70122170	Intergenic	Intergenic	3400	ENST00000414141	ENSG00000231327	ENST00000691543	LINC01816		16	84774916	84775093	intron (ENST00000567526, intron 2 of 2)	protein_coding-intron (ENST00000219473, intron 12 of 13)	6737	ENST00000567526	ENSG00000103194	ENST00000569925	USP10
	9	36045595	36046006	intron (ENST00000479053, intron 1 of 8)	protein_coding-intron (ENST00000377966, intron 1 of 20)	8860	ENST00000479053	ENSG00000122707	ENST00000475774	RECK		22	45499732	45500104	Intergenic	Intergenic	-2320	ENST00000411478	ENSG00000077942	ENST00000454279	FBLN1		14	96170411	96170536	Intergenic	Intergenic	-34206	ENST00000542454	ENSG00000168398	ENST00000554311	BDKRB2
	2	126611340	126611765	Intergenic	Intergenic	34681	ENST00000673906	ENSG00000288524	ENST00000673906			4	38592097	38592694	Intergenic	Intergenic	27042	ENST00000515436	ENSG00000271958	ENST00000515436			1	53294595	53294736	intron (ENST00000654634, intron 2 of 2)	protein_coding-intron (ENST00000306052, intron 2 of 18)	-2527	ENST00000450469	ENSG00000157193	ENST00000481431	LRP8
	18	45051415	45051543	intron (ENST00000678152, intron 5 of 5)	protein_coding-intron (ENST00000649279, intron 5 of 5)	65370	ENST00000623380	ENSG00000279319	ENST00000623380			3	179713604	179713816	TTS (ENST00000681356)	protein_coding-TTS (ENST00000681356)	3926	ENST00000679602	ENSG00000058056	ENST00000497380	USP13		1	59605931	59606215	intron (ENST00000635297, intron 4 of 13)	protein_coding-intron (ENST00000303721, intron 8 of 15)	-19942	ENST00000493891	ENSG00000172456	ENST00000462744	FGGY
	1	245412632	245413037	intron (ENST00000407071, intron 3 of 14)	protein_coding-intron (ENST00000407071, intron 3 of 14)	59156	ENST00000479506	ENSG00000162849	ENST00000483253	KIF26B		20	37231809	37232789	exon (ENST00000237530, exon 14 of 17)	protein_coding-exon (ENST00000237530, exon 14 of 17)	2429	ENST00000470352	ENSG00000118705	ENST00000462163	RPN2		5	139565502	139565685	intron (ENST00000505548, intron 1 of 6)	protein_coding-intron (ENST00000398733, intron 1 of 6)	3289	ENST00000698321	ENSG00000131508	ENST00000698321	UBE2D2
	5	169980481	169980717	promoter-TSS (ENST00000377365)	protein_coding-promoter-TSS (ENST00000377365)	-104	ENST00000377365	ENSG00000204767	ENST00000377365	INSYN2B		14	70663663	70663973	intron (ENST00000256367, intron 1 of 2)	protein_coding-intron (ENST00000256367, intron 1 of 2)	21902	ENST00000256367	ENSG00000133985	ENST00000256367	TTC9		19	17556103	17556373	promoter-TSS (ENST00000600474)	protein_coding-promoter-TSS (ENST00000600474)	-323	ENST00000600474	ENSG00000130309	ENST00000690947	COLGALT1
	11	17765991	17766635	intron (ENST00000640153, intron 1 of 1)	protein_coding-intron (ENST00000265969, intron 1 of 3)	514	ENST00000640153	ENSG00000129159	ENST00000638825	KCNC1		6	11631055	11631320	Intergenic	Intergenic	-12880	ENST00000622203	ENSG00000277473	ENST00000622203	Metazoa_SRP		7	90989143	90989405	intron (ENST00000436577, intron 8 of 12)	protein_coding-intron (ENST00000265741, intron 9 of 13)	33482	ENST00000460493	ENSG00000058091	ENST00000478540	CDK14
	16	80743997	80744330	intron (ENST00000570137, intron 1 of 6)	protein_coding-intron (ENST00000562812, intron 1 of 7)	7803	ENST00000568437	ENSG00000260594	ENST00000568437			13	76816378	76816845	intron (ENST00000648060, intron 2 of 4)	lncRNA-intron (ENST00000648060, intron 2 of 4)	-17228	ENST00000646457	ENSG00000284809	ENST00000646457			8	20274002	20274189	intron (ENST00000381569, intron 1 of 3)	protein_coding-intron (ENST00000381569, intron 1 of 3)	-1678	ENST00000523103	ENSG00000253733	ENST00000523103	LZTS1-AS1
	4	24225995	24226284	Intergenic	Intergenic	-95315	ENST00000701499	ENSG00000289902	ENST00000701499			12	93762131	93762383	intron (ENST00000548483, intron 2 of 2)	protein_coding-intron (ENST00000332896, intron 2 of 2)	-24434	ENST00000550287	ENSG00000258274	ENST00000550287			1	153634301	153634548	promoter-TSS (ENST00000469931)	lncRNA-promoter-TSS (ENST00000469931)	-27	ENST00000469931	ENSG00000272030	ENST00000469931
	1	46396463	46396840	intron (ENST00000493735, intron 1 of 7)	protein_coding-intron (ENST00000243167, intron 1 of 14)	2280	ENST00000493735	ENSG00000117480	ENST00000484697	FAAH		14	53772983	53773295	intron (ENST00000648066, intron 8 of 9)	lncRNA-intron (ENST00000418927, intron 3 of 5)	7484	ENST00000649040	ENSG00000237356	ENST00000663444			4	186726565	186726700	promoter-TSS (ENST00000509647)	protein_coding-promoter-TSS (ENST00000509647)	90	ENST00000509647	ENSG00000083857	ENST00000507662	FAT1
	5	67125329	67125568	intron (ENST00000405643, intron 13 of 27)	protein_coding-intron (ENST00000261569, intron 11 of 25)	-16716	ENST00000485768	ENSG00000069020	ENST00000443808	MAST4		22	49772750	49773107	TTS (ENST00000216267)	protein_coding-TTS (ENST00000216267)	3187	ENST00000479985	ENSG00000100425	ENST00000404034	BRD1		10	4790162	4790315	intron (ENST00000462718, intron 1 of 5)	protein_coding-intron (ENST00000462718, intron 1 of 5)	3529	ENST00000462718	ENSG00000165568	ENST00000441590	AKR1E2
	8	142559015	142560778	Intergenic	Intergenic	11601	ENST00000641204	ENSG00000232722	ENST00000641034	MROH4P		11	44774161	44774518	intron (ENST00000533786, intron 2 of 6)	protein_coding-intron (ENST00000340160, intron 1 of 8)	9913	ENST00000340160	ENSG00000157570	ENST00000533202	TSPAN18		6	156698414	156698554	Intergenic	Intergenic	36434	ENST00000402808	ENSG00000220347	ENST00000402808	H3P28
	7	157668564	157668962	intron (ENST00000409483, intron 12 of 21)	protein_coding-intron (ENST00000389413, intron 12 of 21)	-47254	ENST00000648371	ENSG00000155093	ENST00000389416	PTPRN2		19	36963296	36963885	intron (ENST00000617745, intron 4 of 7)	protein_coding-intron (ENST00000427117, intron 6 of 7)	-9623	ENST00000586353	ENSG00000198453	ENST00000591887	ZNF568		3	128610675	128610945	Intergenic	Intergenic	16456	ENST00000490166	ENSG00000163902	ENST00000495462	RPN1
	9	76658721	76658842	intron (ENST00000480674, intron 1 of 2)	protein_coding-intron (ENST00000376717, intron 1 of 10)	-6232	ENST00000424866	ENSG00000106772	ENST00000428286	PRUNE2		9	128091282	128091932	promoter-TSS (ENST00000682638)	protein_coding-promoter-TSS (ENST00000682638)	21	ENST00000682638	ENSG00000148339	ENST00000682371	SLC25A25		5	36741147	36741317	Intergenic	Intergenic	-16028	ENST00000508745	ENSG00000250155	ENST00000659180
	2	169853788	169854194	intron (ENST00000272793, intron 1 of 38)	protein_coding-intron (ENST00000272793, intron 1 of 38)	26537	ENST00000272793	ENSG00000144357	ENST00000474426	UBR3		16	54955487	54955772	TTS (ENST00000560487)	lncRNA-TTS (ENST00000560487)	-16958	ENST00000559802	ENSG00000259725	ENST00000559802			10	119206954	119207263	promoter-TSS (ENST00000392870)	protein_coding-promoter-TSS (ENST00000392870)	-463	ENST00000392870	ENSG00000198873	ENST00000392870	GRK5
	3	14124108	14124427	promoter-TSS (ENST00000306077)	protein_coding-promoter-TSS (ENST00000306077)	482	ENST00000420103	ENSG00000163528	ENST00000420103	CHCHD4		18	75122423	75122667	intron (ENST00000647939, intron 1 of 1)	lncRNA-intron (ENST00000647939, intron 1 of 1)	3020	ENST00000647939	ENSG00000285915	ENST00000647939			17	64329270	64329395	intron (ENST00000563924, intron 15 of 15)	protein_coding-intron (ENST00000563924, intron 15 of 15)	-20642	ENST00000461109	ENSG00000256358	ENST00000461109	RPL31P57
	1	904497	904777	promoter-TSS (ENST00000607769)	lncRNA-promoter-TSS (ENST00000607769)	-197	ENST00000607769	ENSG00000272438	ENST00000607769			9	70479913	70480232	Intergenic	Intergenic	-59157	ENST00000692582	ENSG00000289159	ENST00000692582			2	157824632	157824758	intron (ENST00000424669, intron 1 of 11)	protein_coding-intron (ENST00000263640, intron 1 of 10)	13583	ENST00000410057	ENSG00000115170	ENST00000413751	ACVR1
	18	56824070	56824237	intron (ENST00000357574, intron 19 of 26)	protein_coding-intron (ENST00000254442, intron 20 of 27)	49817	ENST00000586391	ENSG00000267146	ENST00000586391			15	78206525	78207410	intron (ENST00000559707, intron 1 of 9)	protein_coding-intron (ENST00000258873, intron 2 of 13)	818	ENST00000559114	ENSG00000103740	ENST00000558130	ACSBG1		5	139837801	139837980	intron (ENST00000274710, intron 12 of 14)	protein_coding-intron (ENST00000274710, intron 12 of 14)	-10400	ENST00000504413	ENSG00000250692	ENST00000504413
	2	231687122	231687274	Intergenic	Intergenic	-19697	ENST00000466801	ENSG00000187514	ENST00000409115	PTMA		2	9693027	9693444	TTS (ENST00000667680)	lncRNA-TTS (ENST00000667680)	19193	ENST00000659839	ENSG00000244260	ENST00000483023			14	24216065	24216242	promoter-TSS (ENST00000288087)	protein_coding-promoter-TSS (ENST00000288087)	-83	ENST00000532742	ENSG00000213920	ENST00000533536	MDP1
	5	143346856	143347076	intron (ENST00000652686, intron 1 of 8)	protein_coding-intron (ENST00000231509, intron 2 of 8)	14361	ENST00000478287	ENSG00000231579	ENST00000478287	RPL7P21		2	5455923	5456165	Intergenic	Intergenic	99987	ENST00000425763	ENSG00000232835	ENST00000425763			5	106331435	106331767	Intergenic	Intergenic	85640	ENST00000509159	ENSG00000251204	ENST00000509159
	15	79172033	79172152	intron (ENST00000692216, intron 1 of 2)	lncRNA-intron (ENST00000692216, intron 1 of 2)	-37696	ENST00000384962	ENSG00000207695	ENST00000384962	MIR184		3	47865206	47865446	intron (ENST00000429422, intron 6 of 9)	protein_coding-intron (ENST00000335271, intron 6 of 8)	-7848	ENST00000477765	ENSG00000047849	ENST00000360240	MAP4		2	210302362	210302596	intron (ENST00000496436, intron 2 of 5)	protein_coding-intron (ENST00000341685, intron 2 of 6)	1136	ENST00000484290	ENSG00000168530	ENST00000341685	MYL1
	5	45145831	45146113	Intergenic	Intergenic	-80314	ENST00000671050	ENSG00000287540	ENST00000671050			11	84580498	84580653	intron (ENST00000650630, intron 6 of 27)	protein_coding-intron (ENST00000376104, intron 6 of 27)	-33729	ENST00000529511	ENSG00000254713	ENST00000529511	HNRNPA1P72		22	20495767	20495903	promoter-TSS (ENST00000328879)	protein_coding-promoter-TSS (ENST00000328879)	9	ENST00000470335	ENSG00000099910	ENST00000431430	KLHL22
	4	7068915	7069145	promoter-TSS (ENST00000264954)	protein_coding-promoter-TSS (ENST00000264954)	-966	ENST00000504920	ENSG00000109519	ENST00000504920	GRPEL1		2	233384725	233385428	promoter-TSS (ENST00000447484)	protein_coding-promoter-TSS (ENST00000447484)	-869	ENST00000447484	ENSG00000077044	ENST00000480535	DGKD		15	85597275	85597518	intron (ENST00000560340, intron 2 of 3)	protein_coding-intron (ENST00000361243, intron 8 of 36)	14486	ENST00000560340	ENSG00000170776	ENST00000560957	AKAP13
	7	137967678	137968058	intron (ENST00000456390, intron 1 of 9)	protein_coding-intron (ENST00000330387, intron 1 of 11)	14520	ENST00000418554	ENSG00000237243	ENST00000418554	CREB3L2-AS1		19	12720852	12721252	exon (ENST00000450764, exon 1 of 24)	protein_coding-exon (ENST00000450764, exon 1 of 24)	663	ENST00000450764	ENSG00000105576	ENST00000588484	TNPO2		20	37519712	37519902	intron (ENST00000467603, intron 1 of 3)	protein_coding-intron (ENST00000373537, intron 1 of 1)	496	ENST00000397134	ENSG00000166619	ENST00000613961	BLCAP
	3	114671827	114671965	intron (ENST00000463497, intron 3 of 3)	protein_coding-intron (ENST00000357258, intron 5 of 9)	-12684	ENST00000478301	ENSG00000241295	ENST00000478301	ZBTB20-AS2		2	10724087	10724511	intron (ENST00000648362, intron 2 of 11)	protein_coding-intron (ENST00000272238, intron 2 of 13)	1527	ENST00000635370	ENSG00000143882	ENST00000272238	ATP6V1C2		4	145936595	145936996	promoter-TSS (ENST00000671699)	protein_coding-promoter-TSS (ENST00000671699)	-606	ENST00000671699	ENSG00000151612	ENST00000503462	ZNF827
	2	201633723	201634177	promoter-TSS (ENST00000466641)	protein_coding-promoter-TSS (ENST00000466641)	-547	ENST00000466641	ENSG00000155755	ENST00000466839	TMEM237		1	201480155	201480891	Intergenic	Intergenic	-11286	ENST00000367309	ENSG00000174307	ENST00000367311	PHLDA3		2	11830027	11830495	Intergenic	Intergenic	-3665	ENST00000429878	ENSG00000224184	ENST00000654108	MIR3681HG
	16	52823972	52824276	Intergenic	Intergenic	-110689	ENST00000562636	ENSG00000260326	ENST00000562636	PHB1P21		8	40442753	40443439	intron (ENST00000701081, intron 2 of 2)	lncRNA-intron (ENST00000701081, intron 2 of 2)	70524	ENST00000701081	ENSG00000289853	ENST00000701081			17	37490128	37490363	promoter-TSS (ENST00000693077)	lncRNA-promoter-TSS (ENST00000693077)	354	ENST00000617516	ENSG00000276023	ENST00000617516	DUSP14
	20	46363753	46364066	promoter-TSS (ENST00000372227)	protein_coding-promoter-TSS (ENST00000372227)	452	ENST00000484188	ENSG00000080189	ENST00000372227	SLC35C2		6	43096644	43096935	intron (ENST00000481273, intron 1 of 19)	protein_coding-intron (ENST00000230418, intron 1 of 18)	19975	ENST00000481273	ENSG00000112655	ENST00000494146	PTK7		3	179706356	179706602	promoter-TSS (ENST00000679694)	protein_coding-promoter-TSS (ENST00000679694)	-455	ENST00000681299	ENSG00000058056	ENST00000681098	USP13
	11	118619694	118620118	intron (ENST00000621027, intron 4 of 6)	protein_coding-intron (ENST00000356063, intron 4 of 20)	-1457	ENST00000526374	ENSG00000019144	ENST00000392852	PHLDB1		13	35764560	35764944	Intergenic	Intergenic	28727	ENST00000477664	ENSG00000133083	ENST00000460982	DCLK1		3	28349002	28349472	promoter-TSS (ENST00000295748)	protein_coding-promoter-TSS (ENST00000295748)	59	ENST00000635992	ENSG00000283563	ENST00000635992
	18	50124301	50124455	intron (ENST00000697221, intron 1 of 4)	protein_coding-intron (ENST00000285039, intron 1 of 39)	2185	ENST00000636981	ENSG00000283343	ENST00000636981	MIR4320		1	95117530	95117939	promoter-TSS (ENST00000455656)	protein_coding-promoter-TSS (ENST00000455656)	-189	ENST00000455656	ENSG00000152078	ENST00000456991	TLCD4		12	22935166	22935313	intron (ENST00000538317, intron 3 of 11)	lncRNA-intron (ENST00000538317, intron 3 of 11)	-29329	ENST00000540895	ENSG00000256995	ENST00000534841	LINC02955
	19	56170387	56170614	Intergenic	Intergenic	-5508	ENST00000357330	ENSG00000197487	ENST00000357330	GALP		7	116380101	116380350	intron (ENST00000498493, intron 2 of 10)	lncRNA-intron (ENST00000446355, intron 2 of 4)	-52329	ENST00000444244	ENSG00000243243	ENST00000444244			6	34224067	34224293	Intergenic	Intergenic	4741	ENST00000399027	ENSG00000214810	ENST00000399027	CYCSP55
	10	11245740	11245906	intron (ENST00000638035, intron 5 of 14)	protein_coding-intron (ENST00000354897, intron 2 of 12)	74061	ENST00000379256	ENSG00000181800	ENST00000379256	CELF2-AS1		10	11357406	11357764	Intergenic	Intergenic	-37701	ENST00000379256	ENSG00000181800	ENST00000379256	CELF2-AS1		17	82957577	82957731	promoter-TSS (ENST00000573363)	protein_coding-promoter-TSS (ENST00000573363)	-853	ENST00000573363	ENSG00000175711	ENST00000573363	B3GNTL1
	6	157040224	157040499	intron (ENST00000674190, intron 5 of 9)	protein_coding-intron (ENST00000319584, intron 2 of 11)	4046	ENST00000637904	ENSG00000049618	ENST00000636940	ARID1B		X	40151207	40152059	intron (ENST00000672922, intron 1 of 14)	protein_coding-intron (ENST00000342274, intron 1 of 14)	-5004	ENST00000412952	ENSG00000183337	ENST00000378444	BCOR		3	172089368	172089537	intron (ENST00000416957, intron 1 of 25)	protein_coding-intron (ENST00000336824, intron 1 of 25)	-37521	ENST00000478016	ENSG00000075420	ENST00000423424	FNDC3B
	8	47454386	47454634	intron (ENST00000541342, intron 7 of 18)	protein_coding-intron (ENST00000297423, intron 8 of 19)	14109	ENST00000519401	ENSG00000164808	ENST00000524033	SPIDR		7	127886425	127886572	intron (ENST00000468166, intron 4 of 4)	protein_coding-intron (ENST00000354725, intron 12 of 23)	-1414	ENST00000486037	ENSG00000197157	ENST00000470463	SND1		10	133110868	133111108	intron (ENST00000392607, intron 5 of 6)	protein_coding-intron (ENST00000392606, intron 2 of 3)	8742	ENST00000392606	ENSG00000197177	ENST00000392606	ADGRA1
	5	180213528	180214251	Intergenic	Intergenic	-4678	ENST00000361132	ENSG00000146090	ENST00000519456	RASGEF1C		10	109903191	109903789	intron (ENST00000490740, intron 3 of 8)	protein_coding-intron (ENST00000322238, intron 3 of 19)	4328	ENST00000475123	ENSG00000108039	ENST00000502595	XPNPEP1		12	132270948	132271138	intron (ENST00000424720, intron 2 of 5)	protein_coding-intron (ENST00000328957, intron 2 of 10)	4175	ENST00000535208	ENSG00000182870	ENST00000542942	GALNT9
	3	150107154	150107573	intron (ENST00000489690, intron 1 of 2)	lncRNA-intron (ENST00000472821, intron 1 of 2)	9331	ENST00000489690	ENSG00000243944	ENST00000472821			2	207580695	207580900	TTS (ENST00000425132)	protein_coding-TTS (ENST00000425132)	4161	ENST00000494983	ENSG00000118260	ENST00000451164	CREB1		2	202588752	202588910	Intergenic	Intergenic	-25383	ENST00000411522	ENSG00000223619	ENST00000411522	MTCO1P17
	6	147461939	147462391	Intergenic	Intergenic	-46525	ENST00000367474	ENSG00000203727	ENST00000566741	SAMD5		1	16181900	16182258	Intergenic	Intergenic	-15775	ENST00000457809	ENSG00000234166	ENST00000457809	ARHGEF19-AS1		2	10326776	10326940	intron (ENST00000419810, intron 1 of 7)	protein_coding-intron (ENST00000307845, intron 1 of 4)	2511	ENST00000419810	ENSG00000115756	ENST00000307845	HPCAL1
	6	154931738	154931869	intron (ENST00000535064, intron 2 of 3)	protein_coding-intron (ENST00000461783, intron 2 of 28)	-26597	ENST00000459445	ENSG00000238963	ENST00000459445	U8		10	12484686	12484937	intron (ENST00000487696, intron 1 of 1)	protein_coding-intron (ENST00000378845, intron 1 of 9)	28328	ENST00000516309	ENSG00000252118	ENST00000516309	RNU6ATAC39P		9	124078649	124078792	Intergenic	Intergenic	-46196	ENST00000429482	ENSG00000234921	ENST00000429482
	2	237118747	237119173	Intergenic	Intergenic	5137	ENST00000416509	ENSG00000224844	ENST00000416509			20	57882115	57882315	Intergenic	Intergenic	-13179	ENST00000582082	ENSG00000263453	ENST00000582082			1	67646726	67647082	Intergenic	Intergenic	10225	ENST00000473024	ENSG00000242482	ENST00000473024	RN7SL392P
	10	116398147	116398329	Intergenic	Intergenic	-11018	ENST00000451124	ENSG00000205433	ENST00000451124	SNRPGP6		11	95836008	95836336	exon (ENST00000346299, exon 14 of 15)	protein_coding-exon (ENST00000346299, exon 14 of 15)	3952	ENST00000410646	ENSG00000222578	ENST00000410646	RNA5SP345		6	39343139	39343979	intron (ENST00000538893, intron 21 of 21)	protein_coding-intron (ENST00000229913, intron 9 of 9)	-10188	ENST00000305491	ENSG00000218986	ENST00000305491
	1	150634950	150635192	exon (ENST00000690011, exon 3 of 3)	lncRNA-exon (ENST00000690011, exon 3 of 3)	5252	ENST00000690011	ENSG00000288880	ENST00000690011			1	165443577	165444241	intron (ENST00000465764, intron 1 of 1)	protein_coding-intron (ENST00000359842, intron 1 of 9)	1217	ENST00000359842	ENSG00000143171	ENST00000619224	RXRG		9	120875861	120876599	exon (ENST00000456291, exon 1 of 4)	protein_coding-exon (ENST00000456291, exon 1 of 4)	203	ENST00000456291	ENSG00000119403	ENST00000478371	PHF19
	14	73309346	73309728	intron (ENST00000555859, intron 3 of 6)	protein_coding-intron (ENST00000355058, intron 3 of 9)	-10162	ENST00000556772	ENSG00000133961	ENST00000356296	NUMB		17	6035945	6036219	intron (ENST00000573619, intron 4 of 4)	protein_coding-intron (ENST00000573619, intron 4 of 4)	-21725	ENST00000572764	ENSG00000179314	ENST00000576233	WSCD1		1	7332079	7332380	intron (ENST00000700444, intron 5 of 7)	protein_coding-intron (ENST00000303635, intron 5 of 22)	-36713	ENST00000427317	ENSG00000237402	ENST00000427317	CAMTA1-IT1
	14	41101183	41101644	intron (ENST00000651006, intron 3 of 3)	lncRNA-intron (ENST00000651006, intron 3 of 3)	146515	ENST00000515218	ENSG00000251363	ENST00000515218	LINC02315		20	32727572	32728066	intron (ENST00000646357, intron 3 of 8)	protein_coding-intron (ENST00000278980, intron 3 of 8)	15587	ENST00000474815	ENSG00000149600	ENST00000610160	COMMD7		16	64870931	64871124	Intergenic	Intergenic	101922	ENST00000569095	ENSG00000140937	ENST00000569783	CDH11
	15	41621649	41621774	promoter-TSS (ENST00000654879)	lncRNA-promoter-TSS (ENST00000654879)	177	ENST00000563576	ENSG00000174197	ENST00000561532	MGA		5	142358067	142358350	intron (ENST00000510311, intron 3 of 3)	lncRNA-intron (ENST00000510311, intron 3 of 3)	4665	ENST00000514303	ENSG00000231185	ENST00000443800	SPRY4-AS1		5	174799211	174799370	intron (ENST00000502684, intron 1 of 3)	lncRNA-intron (ENST00000502684, intron 1 of 3)	-20737	ENST00000510150	ENSG00000251144	ENST00000510150
	2	65292742	65293077	Intergenic	Intergenic	41864	ENST00000421087	ENSG00000198369	ENST00000452315	SPRED2		6	107698173	107698520	exon (ENST00000623300, exon 1 of 1)	TEC-exon (ENST00000623300, exon 1 of 1)	1872	ENST00000623300	ENSG00000280135	ENST00000623300			7	28958455	28958660	promoter-TSS (ENST00000539664)	protein_coding-promoter-TSS (ENST00000539664)	-227	ENST00000539664	ENSG00000255690	ENST00000539664	TRIL
	9	136220376	136220761	intron (ENST00000455222, intron 2 of 6)	protein_coding-intron (ENST00000358701, intron 6 of 11)	4309	ENST00000455222	ENSG00000165661	ENST00000455222	QSOX2		4	85084901	85085072	Intergenic	Intergenic	-15510	ENST00000365031	ENSG00000201901	ENST00000365031	RN7SKP48		19	32675734	32675853	promoter-TSS (ENST00000306065)	protein_coding-promoter-TSS (ENST00000306065)	-55	ENST00000334176	ENSG00000186326	ENST00000334176	RGS9BP
	8	141527209	141527521	Intergenic	Intergenic	12694	ENST00000643770	ENSG00000226490	ENST00000427937			7	1414004	1414409	Intergenic	Intergenic	23405	ENST00000493998	ENSG00000164877	ENST00000496184	MICALL2		15	44711369	44711505	promoter-TSS (ENST00000349264)	protein_coding-promoter-TSS (ENST00000349264)	-50	ENST00000559720	ENSG00000166710	ENST00000560681	B2M
	8	26863736	26863864	intron (ENST00000521711, intron 1 of 2)	protein_coding-intron (ENST00000276393, intron 1 of 1)	1176	ENST00000519229	ENSG00000120907	ENST00000380572	ADRA1A		7	128507331	128507638	TTS (ENST00000262432)	protein_coding-TTS (ENST00000262432)	13641	ENST00000481392	ENSG00000165055	ENST00000262432	METTL2B		18	28412578	28412855	Intergenic	Intergenic	-225998	ENST00000649159	ENSG00000265994	ENST00000649159
	3	127823524	127823733	promoter-TSS (ENST00000398104)	protein_coding-promoter-TSS (ENST00000398104)	-357	ENST00000398104	ENSG00000074416	ENST00000453507	MGLL		5	135830100	135830858	intron (ENST00000646290, intron 4 of 10)	protein_coding-intron (ENST00000646290, intron 4 of 10)	4092	ENST00000644259	ENSG00000250378	ENST00000637197			8	21687130	21687335	Intergenic	Intergenic	100927	ENST00000517892	ENSG00000168546	ENST00000520676	GFRA2
	1	227227957	227228209	intron (ENST00000462553, intron 1 of 3)	protein_coding-intron (ENST00000334218, intron 2 of 36)	-6186	ENST00000435693	ENSG00000228729	ENST00000435693			16	71629702	71630007	TTS (ENST00000567566)	protein_coding-TTS (ENST00000567566)	-3038	ENST00000562763	ENSG00000260593	ENST00000562763			6	16334748	16334945	intron (ENST00000436367, intron 6 of 7)	protein_coding-intron (ENST00000244769, intron 7 of 8)	-6415	ENST00000683730	ENSG00000288708	ENST00000683730
	8	96338701	96338877	Intergenic	Intergenic	8472	ENST00000517982	ENSG00000156471	ENST00000517557	PTDSS1		X	39601337	39601967	Intergenic	Intergenic	-51559	ENST00000685892	ENSG00000289068	ENST00000688474			20	23147873	23148172	promoter-TSS (ENST00000623468)	TEC-promoter-TSS (ENST00000623468)	-64	ENST00000623468	ENSG00000279164	ENST00000623468
	17	2975971	2976107	intron (ENST00000697392, intron 6 of 22)	protein_coding-intron (ENST00000254695, intron 8 of 24)	-10144	ENST00000574885	ENSG00000262884	ENST00000574885			15	85600026	85600610	intron (ENST00000560340, intron 2 of 3)	protein_coding-intron (ENST00000361243, intron 8 of 36)	17408	ENST00000560340	ENSG00000170776	ENST00000394518	AKAP13		16	89375080	89375444	intron (ENST00000566973, intron 2 of 2)	protein_coding-intron (ENST00000301030, intron 2 of 12)	-1777	ENST00000642333	ENSG00000167522	ENST00000643147	ANKRD11
	8	41199373	41199513	Intergenic	Intergenic	71700	ENST00000579992	ENSG00000263372	ENST00000579992	MIR548AO		17	77472997	77473259	promoter-TSS (ENST00000591110)	lncRNA-promoter-TSS (ENST00000591110)	-358	ENST00000591110	ENSG00000267016	ENST00000591110			21	44646268	44646406	promoter-TSS (ENST00000334670)	protein_coding-promoter-TSS (ENST00000334670)	-77	ENST00000334670	ENSG00000243489	ENST00000334670	KRTAP10-11
	7	105618016	105618332	intron (ENST00000484475, intron 2 of 3)	protein_coding-intron (ENST00000419735, intron 9 of 11)	6092	ENST00000484475	ENSG00000146776	ENST00000419735	ATXN7L1		3	51718568	51719492	TTS (ENST00000296479)	protein_coding-TTS (ENST00000296479)	7758	ENST00000496661	ENSG00000164082	ENST00000296479	GRM2		4	9152612	9152822	promoter-TSS (ENST00000509817)	unprocessed_pseudogene-promoter-TSS (ENST00000509817)	-442	ENST00000668176	ENSG00000288075	ENST00000662683
	1	3697649	3698587	promoter-TSS (ENST00000378290)	protein_coding-promoter-TSS (ENST00000378290)	60	ENST00000378290	ENSG00000078900	ENST00000346387	TP73		6	152368947	152369256	exon (ENST00000367255, exon 61 of 146)	protein_coding-exon (ENST00000367255, exon 61 of 146)	4035	ENST00000469439	ENSG00000131018	ENST00000682179	SYNE1		5	13994985	13995108	intron (ENST00000681290, intron 1 of 78)	protein_coding-intron (ENST00000681290, intron 1 of 78)	16772	ENST00000681290	ENSG00000039139	ENST00000683090	DNAH5
	7	92666357	92666575	exon (ENST00000653602, exon 2 of 2)	lncRNA-exon (ENST00000653602, exon 2 of 2)	13111	ENST00000653602	ENSG00000286742	ENST00000653602			3	187935709	187936044	intron (ENST00000413056, intron 1 of 1)	lncRNA-intron (ENST00000413056, intron 1 of 1)	10345	ENST00000413056	ENSG00000236864	ENST00000413056			2	65396790	65397027	intron (ENST00000440972, intron 2 of 3)	protein_coding-intron (ENST00000356388, intron 1 of 5)	-16223	ENST00000419244	ENSG00000232693	ENST00000419244
	6	113674794	113675085	Intergenic	Intergenic	-24849	ENST00000649523	ENSG00000230943	ENST00000427157	LINC02541		6	143959756	143960185	intron (ENST00000416623, intron 2 of 3)	protein_coding-intron (ENST00000354765, intron 7 of 8)	1442	ENST00000367571	ENSG00000118495	ENST00000628651	PLAGL1		20	18507408	18507755	promoter-TSS (ENST00000262544)	protein_coding-promoter-TSS (ENST00000262544)	26	ENST00000262544	ENSG00000101310	ENST00000262544	SEC23B
	8	56604809	56604939	Intergenic	Intergenic	16467	ENST00000460682	ENSG00000241431	ENST00000464216	RPL37P6		2	60437370	60437678	exon (ENST00000686152, exon 2 of 2)	lncRNA-exon (ENST00000686152, exon 2 of 2)	2292	ENST00000702294	ENSG00000228590	ENST00000453476	MIR4432HG		5	172920025	172920684	promoter-TSS (ENST00000523650)	protein_coding-promoter-TSS (ENST00000523650)	-10	ENST00000523650	ENSG00000113719	ENST00000520642	ERGIC1
	9	132936807	132937317	intron (ENST00000643362, intron 1 of 10)	protein_coding-intron (ENST00000298552, intron 1 of 22)	-1972	ENST00000647078	ENSG00000165699	ENST00000644882	TSC1		12	125296542	125297334	intron (ENST00000682704, intron 1 of 8)	protein_coding-intron (ENST00000682704, intron 1 of 8)	-3998	ENST00000622998	ENSG00000279462	ENST00000622998			16	1773436	1773618	promoter-TSS (ENST00000177742)	protein_coding-promoter-TSS (ENST00000177742)	201	ENST00000570069	ENSG00000197774	ENST00000561564	EME2
	20	50837829	50838069	intron (ENST00000445038, intron 3 of 3)	protein_coding-intron (ENST00000358791, intron 3 of 5)	2800	ENST00000415187	ENSG00000230043	ENST00000415187	TMSB4XP6		1	17603116	17603514	intron (ENST00000482892, intron 1 of 2)	protein_coding-intron (ENST00000361221, intron 5 of 28)	1144	ENST00000482892	ENSG00000074964	ENST00000469726	ARHGEF10L		8	141208738	141208864	exon (ENST00000517878, exon 9 of 9)	protein_coding-exon (ENST00000517878, exon 9 of 9)	16470	ENST00000520725	ENSG00000105339	ENST00000518668	DENND3
	11	134118092	134118226	intron (ENST00000532252, intron 2 of 5)	protein_coding-intron (ENST00000299106, intron 1 of 8)	6170	ENST00000534330	ENSG00000254481	ENST00000534330	PTP4A2P2		5	116816207	116816443	Intergenic	Intergenic	13862	ENST00000508636	ENSG00000249150	ENST00000666584			19	27793830	27794033	promoter-TSS (ENST00000561521)	lncRNA-promoter-TSS (ENST00000561521)	-2	ENST00000656708	ENSG00000261824	ENST00000657677	LINC00662
	1	236039707	236039972	intron (ENST00000366595, intron 4 of 16)	protein_coding-intron (ENST00000264187, intron 4 of 19)	-20838	ENST00000517013	ENSG00000252822	ENST00000517013	Y_RNA		17	70171123	70171485	intron (ENST00000243457, intron 1 of 1)	protein_coding-intron (ENST00000243457, intron 1 of 1)	1772	ENST00000243457	ENSG00000123700	ENST00000535240	KCNJ2		8	20196949	20197352	promoter-TSS (ENST00000276390)	protein_coding-promoter-TSS (ENST00000276390)	-231	ENST00000276390	ENSG00000147416	ENST00000520830	ATP6V1B2
	22	39012264	39012464	Intergenic	Intergenic	-1893	ENST00000361441	ENSG00000244509	ENST00000361441	APOBEC3C		4	10108466	10109443	intron (ENST00000514319, intron 2 of 5)	protein_coding-intron (ENST00000499869, intron 2 of 14)	-2404	ENST00000264785	ENSG00000071127	ENST00000699796	WDR1		18	6781468	6781800	intron (ENST00000532723, intron 2 of 3)	protein_coding-intron (ENST00000383472, intron 1 of 17)	-6860	ENST00000262227	ENSG00000088756	ENST00000584287	ARHGAP28
	11	110523989	110524596	Intergenic	Intergenic	65393	ENST00000529591	ENSG00000137727	ENST00000533353	ARHGAP20		9	104826198	104826726	intron (ENST00000678995, intron 16 of 49)	protein_coding-intron (ENST00000374736, intron 16 of 49)	4527	ENST00000494467	ENSG00000165029	ENST00000678995	ABCA1		8	22864919	22865119	intron (ENST00000521284, intron 3 of 4)	protein_coding-intron (ENST00000256404, intron 3 of 6)	-12953	ENST00000520914	ENSG00000248738	ENST00000520914
	2	15158651	15158859	Intergenic	Intergenic	21623	ENST00000485694	ENSG00000151779	ENST00000700065	NBAS		5	89191660	89191847	intron (ENST00000512585, intron 5 of 5)	lncRNA-intron (ENST00000512585, intron 5 of 5)	111336	ENST00000693054	ENSG00000288740	ENST00000692568			10	91908923	91909209	exon (ENST00000610263, exon 2 of 2)	lncRNA-exon (ENST00000610263, exon 2 of 2)	420	ENST00000311575	ENSG00000174721	ENST00000311575	FGFBP3
	3	126632821	126633056	intron (ENST00000524230, intron 7 of 15)	protein_coding-intron (ENST00000523403, intron 7 of 14)	8146	ENST00000505008	ENSG00000248557	ENST00000505008			12	117284114	117284574	intron (ENST00000618760, intron 7 of 29)	protein_coding-intron (ENST00000317775, intron 7 of 28)	-38180	ENST00000548625	ENSG00000257465	ENST00000548625	ELOCP32		12	65880001	65880165	intron (ENST00000536648, intron 1 of 2)	protein_coding-intron (ENST00000354636, intron 3 of 3)	1495	ENST00000504038	ENSG00000197301	ENST00000536648	HMGA2-AS1
	1	222465606	222465802	Intergenic	Intergenic	-2390	ENST00000422015	ENSG00000234419	ENST00000422015	CICP13		1	67580955	67581354	Intergenic	Intergenic	20081	ENST00000414338	ENSG00000238139	ENST00000414338			18	45935670	45935824	intron (ENST00000696490, intron 10 of 42)	protein_coding-intron (ENST00000282041, intron 10 of 43)	-13221	ENST00000586655	ENSG00000152223	ENST00000587884	EPG5
	5	150847094	150847221	exon (ENST00000522154, exon 1 of 2)	protein_coding-exon (ENST00000522154, exon 1 of 2)	354	ENST00000609660	ENSG00000237693	ENST00000522154	IRGM		15	70415300	70415699	Intergenic	Intergenic	90429	ENST00000559752	ENSG00000259473	ENST00000559752	LINC02205		1	153977183	153977364	promoter-TSS (ENST00000608236)	lncRNA-promoter-TSS (ENST00000608236)	121	ENST00000428469	ENSG00000143543	ENST00000461365	JTB
	22	24405005	24405461	intron (ENST00000541492, intron 13 of 14)	protein_coding-intron (ENST00000314328, intron 14 of 16)	-6927	ENST00000472799	ENSG00000100014	ENST00000541492	SPECC1L		9	65703575	65703914	TTS (ENST00000469921)	protein_coding-TTS (ENST00000469921)	-2689	ENST00000485088	ENSG00000147996	ENST00000476797	CBWD5		19	56900583	56900832	Intergenic	Intergenic	-21311	ENST00000593294	ENSG00000269786	ENST00000593294
	21	21156837	21157220	intron (ENST00000400546, intron 1 of 17)	protein_coding-intron (ENST00000400546, intron 1 of 17)	69801	ENST00000425058	ENSG00000226771	ENST00000425058			2	233371610	233371972	intron (ENST00000427930, intron 1 of 3)	protein_coding-intron (ENST00000264057, intron 1 of 29)	8164	ENST00000364143	ENSG00000201013	ENST00000364143	Y_RNA		1	241336440	241336647	intron (ENST00000685936, intron 2 of 19)	protein_coding-intron (ENST00000348120, intron 1 of 14)	19233	ENST00000348120	ENSG00000182901	ENST00000692317	RGS7
	11	76807077	76807565	Intergenic	Intergenic	6957	ENST00000566747	ENSG00000261578	ENST00000566747			22	37817732	37818085	TTS (ENST00000323205)	protein_coding-TTS (ENST00000323205)	-5474	ENST00000249041	ENSG00000128310	ENST00000249041	GALR3		2	219362598	219363028	Intergenic	Intergenic	-3830	ENST00000448375	ENSG00000232789	ENST00000448375
	4	93828607	93828789	promoter-TSS (ENST00000306011)	protein_coding-promoter-TSS (ENST00000306011)	-55	ENST00000306011	ENSG00000172238	ENST00000306011	ATOH1		14	106505504	106505985	intron (ENST00000619530, intron 2 of 3)	lncRNA-intron (ENST00000619530, intron 2 of 3)	1747	ENST00000390621	ENSG00000211961	ENST00000390621	IGHV1-45		12	93591505	93591734	Intergenic	Intergenic	16561	ENST00000549510	ENSG00000120833	ENST00000548537	SOCS2
	5	78757309	78757542	intron (ENST00000514587, intron 3 of 3)	protein_coding-intron (ENST00000514587, intron 3 of 3)	3829	ENST00000521306	ENSG00000254310	ENST00000521306			1	8373588	8374257	intron (ENST00000656437, intron 13 of 18)	protein_coding-intron (ENST00000337907, intron 13 of 23)	-9084	ENST00000464367	ENSG00000142599	ENST00000400907	RERE		7	75965685	75966185	intron (ENST00000471238, intron 2 of 3)	protein_coding-intron (ENST00000394893, intron 2 of 14)	-1908	ENST00000426184	ENSG00000127948	ENST00000454934	POR
	17	82699249	82699689	promoter-TSS (ENST00000269347)	protein_coding-promoter-TSS (ENST00000269347)	422	ENST00000701982	ENSG00000289945	ENST00000701982			11	119474659	119475135	intron (ENST00000670603, intron 3 of 3)	lncRNA-intron (ENST00000670603, intron 3 of 3)	-29378	ENST00000529668	ENSG00000255377	ENST00000529668	DUXAP5		19	2840912	2841172	promoter-TSS (ENST00000334241)	protein_coding-promoter-TSS (ENST00000334241)	-395	ENST00000585966	ENSG00000186300	ENST00000334241	ZNF555
	7	157437609	157437835	Intergenic	Intergenic	-28509	ENST00000444158	ENSG00000234210	ENST00000444158			8	23428435	23428563	TTS (ENST00000358689)	protein_coding-TTS (ENST00000358689)	-3171	ENST00000520871	ENSG00000134013	ENST00000523833	LOXL2		19	2627341	2627944	intron (ENST00000587867, intron 2 of 5)	protein_coding-intron (ENST00000382159, intron 2 of 4)	-3073	ENST00000618087	ENSG00000277904	ENST00000618087	MIR7850
	20	32480940	32481297	intron (ENST00000621426, intron 4 of 10)	protein_coding-intron (ENST00000326071, intron 1 of 2)	2353	ENST00000359676	ENSG00000197183	ENST00000485364	NOL4L		2	163884544	163884804	intron (ENST00000429636, intron 3 of 4)	lncRNA-intron (ENST00000429636, intron 3 of 4)	28947	ENST00000666867	ENSG00000237844	ENST00000666867			3	184248753	184249049	promoter-TSS (ENST00000324557)	protein_coding-promoter-TSS (ENST00000324557)	28	ENST00000482048	ENSG00000214160	ENST00000411922	ALG3
	10	28185646	28185947	intron (ENST00000683449, intron 3 of 16)	protein_coding-intron (ENST00000337532, intron 4 of 17)	17436	ENST00000474731	ENSG00000150054	ENST00000481244	MPP7		2	163718084	163718364	intron (ENST00000482917, intron 1 of 1)	protein_coding-intron (ENST00000333129, intron 2 of 2)	17760	ENST00000482917	ENSG00000182263	ENST00000409634	FIGN		13	97286616	97286751	intron (ENST00000665007, intron 2 of 2)	protein_coding-intron (ENST00000343600, intron 2 of 6)	8717	ENST00000665007	ENSG00000286334	ENST00000665007
	12	130881060	130881431	Intergenic	Intergenic	8142	ENST00000539498	ENSG00000132341	ENST00000392367	RAN		10	622055	622257	intron (ENST00000634311, intron 1 of 38)	protein_coding-intron (ENST00000280886, intron 1 of 36)	-6464	ENST00000702339	ENSG00000225140	ENST00000702339			21	31538733	31538967	intron (ENST00000469412, intron 1 of 8)	protein_coding-intron (ENST00000286827, intron 1 of 28)	20127	ENST00000286827	ENSG00000156299	ENST00000286827	TIAM1
	1	231032913	231033317	intron (ENST00000366654, intron 1 of 1)	protein_coding-intron (ENST00000366654, intron 1 of 1)	-4383	ENST00000466258	ENSG00000182118	ENST00000366654	FAM89A		6	32071716	32072352	exon (ENST00000375244, exon 13 of 44)	protein_coding-exon (ENST00000375244, exon 13 of 44)	6594	ENST00000516703	ENSG00000252512	ENST00000516703	RNA5SP206		12	79925539	79925755	intron (ENST00000550510, intron 1 of 5)	protein_coding-intron (ENST00000261207, intron 2 of 25)	9068	ENST00000550510	ENSG00000058272	ENST00000547330	PPP1R12A
	22	49662064	49662196	TTS (ENST00000662299)	lncRNA-TTS (ENST00000662299)	2838	ENST00000662299	ENSG00000286393	ENST00000662299			14	59015106	59015755	intron (ENST00000665985, intron 4 of 4)	lncRNA-intron (ENST00000553762, intron 8 of 8)	118687	ENST00000656663	ENSG00000258583	ENST00000662599	LINC01500		8	124726987	124727188	intron (ENST00000524243, intron 1 of 3)	protein_coding-intron (ENST00000325064, intron 1 of 14)	529	ENST00000522162	ENSG00000170873	ENST00000378017	MTSS1
	19	27649376	27650289	Intergenic	Intergenic	-3349	ENST00000589010	ENSG00000267696	ENST00000598435	ERVK-28		2	18123196	18123439	intron (ENST00000465292, intron 2 of 4)	protein_coding-intron (ENST00000465292, intron 2 of 4)	-82584	ENST00000391153	ENSG00000212455	ENST00000391153			5	178113518	178113653	promoter-TSS (ENST00000274605)	protein_coding-promoter-TSS (ENST00000274605)	53	ENST00000274605	ENSG00000145911	ENST00000274605	N4BP3
	10	76396196	76396490	promoter-TSS (ENST00000468134)	protein_coding-promoter-TSS (ENST00000468134)	-158	ENST00000468134	ENSG00000148655	ENST00000598708	LRMDA		14	23864015	23864147	Intergenic	Intergenic	18347	ENST00000649745	ENSG00000285727	ENST00000649745			17	16386593	16386873	Intergenic	Intergenic	-4064	ENST00000583934	ENSG00000265401	ENST00000583934
	13	20419808	20419951	intron (ENST00000644153, intron 6 of 9)	protein_coding-intron (ENST00000298248, intron 5 of 7)	13967	ENST00000584834	ENSG00000263978	ENST00000584834	MIR4499		9	109954111	109954410	intron (ENST00000413420, intron 7 of 8)	protein_coding-intron (ENST00000302798, intron 6 of 9)	71098	ENST00000418441	ENSG00000228053	ENST00000418441			2	227406157	227406419	Intergenic	Intergenic	-18339	ENST00000641359	ENSG00000284629	ENST00000641359	SCYGR1
	9	136250303	136250546	exon (ENST00000624770, exon 1 of 1)	TEC-exon (ENST00000624770, exon 1 of 1)	446	ENST00000624770	ENSG00000279813	ENST00000624770			12	93335687	93335861	intron (ENST00000549806, intron 1 of 1)	lncRNA-intron (ENST00000548890, intron 1 of 2)	20203	ENST00000552735	ENSG00000257512	ENST00000552735			20	63216548	63216686	promoter-TSS (ENST00000370334)	protein_coding-promoter-TSS (ENST00000370334)	-478	ENST00000370334	ENSG00000149658	ENST00000370339	YTHDF1
	16	10994460	10994592	intron (ENST00000703130, intron 9 of 22)	protein_coding-intron (ENST00000409552, intron 9 of 20)	22045	ENST00000494853	ENSG00000038532	ENST00000646363	CLEC16A		9	133521768	133521936	intron (ENST00000413714, intron 1 of 3)	protein_coding-intron (ENST00000339996, intron 1 of 4)	3107	ENST00000339996	ENSG00000187616	ENST00000413714	MYMK		10	86978563	86978723	intron (ENST00000561504, intron 3 of 3)	lncRNA-intron (ENST00000433214, intron 1 of 11)	-7332	ENST00000609111	ENSG00000272734	ENST00000440490	ADIRF-AS1
	X	134717761	134717928	intron (ENST00000473897, intron 1 of 2)	protein_coding-intron (ENST00000466797, intron 2 of 2)	15792	ENST00000476971	ENSG00000170965	ENST00000473897	PLAC1		5	98742415	98742780	Intergenic	Intergenic	-26053	ENST00000504776	ENSG00000174136	ENST00000508978	RGMB		3	13092285	13092527	intron (ENST00000648114, intron 2 of 15)	protein_coding-intron (ENST00000648114, intron 2 of 15)	-18977	ENST00000613206	ENSG00000144711	ENST00000473088	IQSEC1
	11	134042107	134042651	intron (ENST00000527712, intron 3 of 4)	lncRNA-intron (ENST00000527712, intron 3 of 4)	3736	ENST00000532327	ENSG00000204241	ENST00000532706	LINC02731		18	13520373	13520649	exon (ENST00000585366, exon 1 of 2)	lncRNA-exon (ENST00000585366, exon 1 of 2)	2377	ENST00000585366	ENSG00000267136	ENST00000585366			6	34792270	34792390	intron (ENST00000192788, intron 1 of 20)	protein_coding-intron (ENST00000192788, intron 1 of 20)	247	ENST00000192788	ENSG00000065060	ENST00000192788	UHRF1BP1
	2	8268445	8268806	intron (ENST00000662336, intron 4 of 4)	lncRNA-intron (ENST00000430192, intron 6 of 7)	9459	ENST00000456681	ENSG00000235665	ENST00000426969	LINC00298		5	148864084	148864411	Intergenic	Intergenic	4636	ENST00000692828	ENSG00000289430	ENST00000692828			20	36849810	36849985	intron (ENST00000237536, intron 1 of 14)	protein_coding-intron (ENST00000237536, intron 1 of 14)	9976	ENST00000279034	ENSG00000149639	ENST00000463491	SOGA1
	10	51257278	51257422	intron (ENST00000645324, intron 2 of 7)	protein_coding-intron (ENST00000373976, intron 2 of 6)	-11544	ENST00000435271	ENSG00000231132	ENST00000435271			6	87915046	87915358	Intergenic	Intergenic	23778	ENST00000604960	ENSG00000271114	ENST00000604960			18	12657545	12657668	promoter-TSS (ENST00000309836)	protein_coding-promoter-TSS (ENST00000309836)	-437	ENST00000585853	ENSG00000128789	ENST00000699175	PSMG2
	10	101106422	101107140	intron (ENST00000445873, intron 2 of 2)	lncRNA-intron (ENST00000425505, intron 2 of 2)	24345	ENST00000425505	ENSG00000236311	ENST00000445873	TLX1NB		2	26496062	26496278	intron (ENST00000403946, intron 8 of 45)	protein_coding-intron (ENST00000272371, intron 8 of 46)	-18046	ENST00000339598	ENSG00000115155	ENST00000426958	OTOF		17	49556331	49556550	intron (ENST00000647923, intron 1 of 2)	lncRNA-intron (ENST00000503624, intron 1 of 1)	11449	ENST00000647923	ENSG00000250310	ENST00000647923
	2	39656502	39656930	intron (ENST00000415640, intron 2 of 2)	lncRNA-intron (ENST00000415640, intron 2 of 2)	-8266	ENST00000437068	ENSG00000152154	ENST00000437068	TMEM178A		6	170165137	170165445	TTS (ENST00000691159)	lncRNA-TTS (ENST00000691159)	-2503	ENST00000685032	ENSG00000288959	ENST00000685032			12	53251883	53252114	promoter-TSS (ENST00000329548)	protein_coding-promoter-TSS (ENST00000329548)	-97	ENST00000329548	ENSG00000182544	ENST00000534842	MFSD5
	12	3129179	3129587	intron (ENST00000649909, intron 2 of 6)	protein_coding-intron (ENST00000011898, intron 2 of 8)	4606	ENST00000620330	ENSG00000278469	ENST00000620330	Metazoa_SRP		14	103626111	103626703	intron (ENST00000472726, intron 4 of 17)	protein_coding-intron (ENST00000472726, intron 4 of 17)	-2770	ENST00000348520	ENSG00000126214	ENST00000634686	KLC1		20	47875767	47875976	Intergenic	Intergenic	2680	ENST00000515961	ENSG00000251770	ENST00000515961	RNA5SP486
	18	50538272	50538523	Intergenic	Intergenic	-21690	ENST00000400384	ENSG00000141639	ENST00000400384	MAPK4		17	62750739	62750968	exon (ENST00000660412, exon 2 of 3)	lncRNA-exon (ENST00000660412, exon 2 of 3)	-6339	ENST00000580520	ENSG00000173838	ENST00000583803	MARCHF10		3	52410869	52411013	promoter-TSS (ENST00000347025)	protein_coding-promoter-TSS (ENST00000347025)	51	ENST00000473145	ENSG00000010318	ENST00000614886	PHF7
	20	62428715	62429182	promoter-TSS (ENST00000433121)	lncRNA-promoter-TSS (ENST00000433121)	-599	ENST00000433121	ENSG00000233017	ENST00000618678			6	1744636	1744867	intron (ENST00000531690, intron 3 of 5)	protein_coding-intron (ENST00000380805, intron 1 of 5)	-18274	ENST00000533279	ENSG00000112699	ENST00000486793	GMDS		8	139968776	139969021	intron (ENST00000648948, intron 19 of 22)	protein_coding-intron (ENST00000438773, intron 19 of 22)	37726	ENST00000507535	ENSG00000250733	ENST00000507535	C8orf17
	20	62589851	62590117	Intergenic	Intergenic	13131	ENST00000617730	ENSG00000273812	ENST00000617730	LINC02970		17	34300742	34301217	Intergenic	Intergenic	15237	ENST00000305869	ENSG00000172156	ENST00000305869	CCL11		8	38468539	38468736	promoter-TSS (ENST00000326324)	protein_coding-promoter-TSS (ENST00000326324)	-2	ENST00000496296	ENSG00000077782	ENST00000526570	FGFR1
	3	159859858	159860132	intron (ENST00000482885, intron 1 of 3)	protein_coding-intron (ENST00000412423, intron 2 of 7)	7003	ENST00000482885	ENSG00000151967	ENST00000445224	SCHIP1		7	51602437	51602662	intron (ENST00000648455, intron 2 of 6)	lncRNA-intron (ENST00000648455, intron 2 of 6)	-1976	ENST00000422054	ENSG00000229478	ENST00000422054	ROBO2P1		15	34367706	34367854	promoter-TSS (ENST00000314891)	protein_coding-promoter-TSS (ENST00000314891)	-584	ENST00000314891	ENSG00000176454	ENST00000563240	LPCAT4
	1	67429045	67429293	intron (ENST00000370995, intron 1 of 7)	protein_coding-intron (ENST00000361219, intron 1 of 7)	488	ENST00000490406	ENSG00000142864	ENST00000361219	SERBP1		1	20710477	20711088	intron (ENST00000400463, intron 3 of 14)	protein_coding-intron (ENST00000247986, intron 3 of 14)	6709	ENST00000375044	ENSG00000117245	ENST00000490034	KIF17		16	11104976	11105187	intron (ENST00000703130, intron 18 of 22)	protein_coding-intron (ENST00000409552, intron 18 of 20)	-18662	ENST00000428742	ENSG00000038532	ENST00000436973	CLEC16A
	1	108517469	108517714	Intergenic	Intergenic	9017	ENST00000428364	ENSG00000226483	ENST00000428364			1	31843509	31843931	exon (ENST00000453837, exon 2 of 2)	lncRNA-exon (ENST00000453837, exon 2 of 2)	11848	ENST00000453837	ENSG00000203620	ENST00000453837			10	92111422	92111543	intron (ENST00000614585, intron 6 of 9)	protein_coding-intron (ENST00000265997, intron 6 of 9)	-7182	ENST00000398565	ENSG00000214549	ENST00000398565	SDHCP2
	2	47903364	47903526	intron (ENST00000683894, intron 1 of 21)	protein_coding-intron (ENST00000403359, intron 1 of 22)	846	ENST00000684712	ENSG00000138081	ENST00000684523	FBXO11		1	25516543	25517153	Intergenic	Intergenic	-26758	ENST00000374338	ENSG00000157978	ENST00000485476	LDLRAP1		9	121499895	121500077	promoter-TSS (ENST00000373793)	protein_coding-promoter-TSS (ENST00000373793)	-142	ENST00000481799	ENSG00000204136	ENST00000481799	GGTA1
	10	50220408	50220714	intron (ENST00000682911, intron 7 of 20)	protein_coding-intron (ENST00000329428, intron 6 of 18)	19986	ENST00000443575	ENSG00000188611	ENST00000443575	ASAH2		1	68174571	68174801	intron (ENST00000534713, intron 1 of 4)	protein_coding-intron (ENST00000262348, intron 2 of 11)	1691	ENST00000497187	ENSG00000116729	ENST00000527864	WLS		22	33687507	33687698	intron (ENST00000675277, intron 2 of 14)	protein_coding-intron (ENST00000354992, intron 3 of 15)	17318	ENST00000517198	ENSG00000253007	ENST00000517198	SNORA50B
	17	36671180	36671453	Intergenic	Intergenic	-13438	ENST00000616810	ENSG00000276508	ENST00000616810			11	113894645	113894900	Intergenic	Intergenic	-10024	ENST00000260191	ENSG00000149305	ENST00000537778	HTR3B		19	18118267	18118437	intron (ENST00000697702, intron 1 of 25)	protein_coding-intron (ENST00000262811, intron 2 of 26)	511	ENST00000697702	ENSG00000099308	ENST00000687212	MAST3
	4	26903167	26903409	intron (ENST00000478049, intron 2 of 4)	protein_coding-intron (ENST00000463501, intron 1 of 5)	-28939	ENST00000511723	ENSG00000248340	ENST00000511723	PIMREGP4		3	5923776	5924548	Intergenic	Intergenic	-38680	ENST00000425894	ENSG00000229642	ENST00000425894			4	73669014	73669146	Intergenic	Intergenic	40446	ENST00000690247	ENSG00000289530	ENST00000690247
	9	116194539	116194851	intron (ENST00000328252, intron 2 of 21)	protein_coding-intron (ENST00000328252, intron 2 of 21)	40904	ENST00000328252	ENSG00000182752	ENST00000460463	PAPPA		12	5244676	5245018	promoter-TSS (ENST00000654414)	lncRNA-promoter-TSS (ENST00000654414)	-648	ENST00000662631	ENSG00000256115	ENST00000671564	LINC02443		6	54280434	54280608	Intergenic	Intergenic	-27338	ENST00000486436	ENSG00000137251	ENST00000370869	TINAG
	9	124512408	124512767	Intergenic	Intergenic	3469	ENST00000369027	ENSG00000231149	ENST00000369027			19	49442688	49443218	promoter-TSS (ENST00000600601)	protein_coding-promoter-TSS (ENST00000600601)	-593	ENST00000600601	ENSG00000104888	ENST00000598018	SLC17A7		2	231094025	231094224	intron (ENST00000679095, intron 16 of 24)	protein_coding-intron (ENST00000308696, intron 16 of 24)	9044	ENST00000488354	ENSG00000173692	ENST00000678460	PSMD1
	6	39338418	39338645	intron (ENST00000458470, intron 18 of 18)	protein_coding-intron (ENST00000229913, intron 9 of 9)	-15216	ENST00000305491	ENSG00000218986	ENST00000305491			7	4734060	4734290	intron (ENST00000328914, intron 1 of 8)	protein_coding-intron (ENST00000328914, intron 1 of 8)	-6684	ENST00000460979	ENSG00000164916	ENST00000328914	FOXK1		15	34794041	34794232	promoter-TSS (ENST00000647798)	protein_coding-promoter-TSS (ENST00000647798)	-19	ENST00000647798	ENSG00000159251	ENST00000648556	ACTC1
	4	554292	554483	Intergenic	Intergenic	17096	ENST00000505800	ENSG00000174227	ENST00000511666	PIGG		8	101276329	101276561	exon (ENST00000668201, exon 2 of 2)	lncRNA-exon (ENST00000668201, exon 2 of 2)	4390	ENST00000668201	ENSG00000287479	ENST00000668201			17	5419775	5420017	promoter-TSS (ENST00000225696)	protein_coding-promoter-TSS (ENST00000225696)	8	ENST00000327154	ENSG00000129197	ENST00000572174	RPAIN
	19	50876937	50877058	promoter-TSS (ENST00000597461)	protein_coding-promoter-TSS (ENST00000597461)	53	ENST00000597911	ENSG00000167751	ENST00000358049	KLK2		5	123916794	123917217	Intergenic	Intergenic	280895	ENST00000510337	ENSG00000235275	ENST00000510337	KRT18P16		7	47488478	47488612	intron (ENST00000458317, intron 3 of 13)	protein_coding-intron (ENST00000311160, intron 3 of 30)	-7260	ENST00000415929	ENSG00000136205	ENST00000469470	TNS3
	6	38749159	38749346	intron (ENST00000449981, intron 7 of 81)	protein_coding-intron (ENST00000327475, intron 8 of 92)	5166	ENST00000468411	ENSG00000244297	ENST00000468411	RN7SL465P		17	74657493	74657763	Intergenic	Intergenic	-12950	ENST00000340415	ENSG00000172794	ENST00000392610	RAB37		7	140626371	140626644	intron (ENST00000491728, intron 1 of 2)	protein_coding-intron (ENST00000275884, intron 1 of 18)	13791	ENST00000477488	ENSG00000146966	ENST00000475837	DENND2A
	2	172753673	172754056	intron (ENST00000464976, intron 1 of 3)	protein_coding-intron (ENST00000397081, intron 1 of 30)	9726	ENST00000464976	ENSG00000091428	ENST00000540783	RAPGEF4		5	172102541	172104263	intron (ENST00000517524, intron 3 of 3)	protein_coding-intron (ENST00000176763, intron 7 of 18)	3396	ENST00000517527	ENSG00000072786	ENST00000517381	STK10		17	68035721	68035851	promoter-TSS (ENST00000330459)	protein_coding-promoter-TSS (ENST00000330459)	51	ENST00000584026	ENSG00000182481	ENST00000679346	KPNA2
	2	182803970	182804122	Intergenic	Intergenic	15948	ENST00000449770	ENSG00000232430	ENST00000449770	RPL31P15		19	16575283	16575692	TTS (ENST00000611692)	protein_coding-TTS (ENST00000611692)	2939	ENST00000623966	ENSG00000279529	ENST00000623966			6	167547768	167548253	Intergenic	Intergenic	110508	ENST00000670373	ENSG00000287297	ENST00000670373
	1	53409524	53409750	Intergenic	Intergenic	8029	ENST00000566461	ENSG00000236253	ENST00000443844	SLC25A3P1		11	7577714	7578114	intron (ENST00000684215, intron 1 of 22)	protein_coding-intron (ENST00000299492, intron 3 of 23)	797	ENST00000529021	ENSG00000166387	ENST00000528947	PPFIBP2		11	119626839	119627030	intron (ENST00000531468, intron 9 of 9)	protein_coding-intron (ENST00000531468, intron 9 of 9)	18511	ENST00000532153	ENSG00000254561	ENST00000532153
	1	173474476	173474676	intron (ENST00000660739, intron 1 of 3)	lncRNA-intron (ENST00000659863, intron 1 of 1)	2420	ENST00000660739	ENSG00000203739	ENST00000367716	PRDX6-AS1		18	68275711	68276078	intron (ENST00000661028, intron 2 of 2)	lncRNA-intron (ENST00000661028, intron 2 of 2)	2349	ENST00000567372	ENSG00000260747	ENST00000567372			11	47642291	47642863	promoter-TSS (ENST00000302503)	protein_coding-promoter-TSS (ENST00000302503)	-18	ENST00000302503	ENSG00000109919	ENST00000530428	MTCH2
	5	111731762	111731904	TTS (ENST00000666013)	lncRNA-TTS (ENST00000666013)	529	ENST00000654777	ENSG00000246859	ENST00000513221	STARD4-AS1		5	137834547	137835064	exon (ENST00000666934, exon 5 of 5)	lncRNA-exon (ENST00000666934, exon 5 of 5)	26594	ENST00000503807	ENSG00000226306	ENST00000503807	NPY6R		21	39660259	39660914	exon (ENST00000343118, exon 3 of 3)	protein_coding-exon (ENST00000343118, exon 3 of 3)	3259	ENST00000380618	ENSG00000183778	ENST00000380618	B3GALT5
	5	76325570	76325774	exon (ENST00000502798, exon 13 of 13)	protein_coding-exon (ENST00000502798, exon 13 of 13)	-14210	ENST00000502589	ENSG00000250348	ENST00000502589			2	47193214	47193527	intron (ENST00000448713, intron 2 of 2)	lncRNA-intron (ENST00000441997, intron 4 of 4)	-16449	ENST00000655450	ENSG00000143933	ENST00000489742	CALM2		11	85719032	85719251	promoter-TSS (ENST00000389958)	protein_coding-promoter-TSS (ENST00000389958)	-3	ENST00000529581	ENSG00000137501	ENST00000529534	SYTL2
	1	172679321	172679637	Intergenic	Intergenic	20335	ENST00000340030	ENSG00000117560	ENST00000367721	FASLG		16	976277	977107	TTS (ENST00000563837)	lncRNA-TTS (ENST00000563837)	220	ENST00000567961	ENSG00000260807	ENST00000563863	CEROX1		X	13487748	13488404	Intergenic	Intergenic	-81525	ENST00000361306	ENSG00000198759	ENST00000361306	EGFL6
	1	238326611	238326889	promoter-TSS (ENST00000516562)	snRNA-promoter-TSS (ENST00000516562)	-962	ENST00000516562	ENSG00000252371	ENST00000516562	RNU6-725P		1	211339727	211340107	intron (ENST00000494355, intron 1 of 1)	protein_coding-intron (ENST00000261464, intron 1 of 10)	-6447	ENST00000367004	ENSG00000082512	ENST00000473385	TRAF5		8	133455636	133455942	exon (ENST00000399640, exon 10 of 10)	protein_coding-exon (ENST00000399640, exon 10 of 10)	20145	ENST00000522204	ENSG00000008513	ENST00000523854	ST3GAL1
	5	1328679	1328908	intron (ENST00000630539, intron 8 of 15)	protein_coding-intron (ENST00000320895, intron 9 of 16)	-2357	ENST00000507195	ENSG00000049656	ENST00000512451	CLPTM1L		6	130252561	130252898	intron (ENST00000368134, intron 2 of 13)	protein_coding-intron (ENST00000368134, intron 2 of 13)	-29778	ENST00000439090	ENSG00000164483	ENST00000463253	SAMD3		10	77919709	77919930	intron (ENST00000372391, intron 1 of 31)	protein_coding-intron (ENST00000372391, intron 1 of 31)	6936	ENST00000372391	ENSG00000151208	ENST00000466198	DLG5
	2	183321635	183322756	intron (ENST00000653710, intron 2 of 3)	lncRNA-intron (ENST00000653710, intron 2 of 3)	61553	ENST00000429574	ENSG00000213120	ENST00000429574	LIN28AP1		20	46648803	46649341	intron (ENST00000372121, intron 1 of 6)	protein_coding-intron (ENST00000279027, intron 1 of 12)	2387	ENST00000279027	ENSG00000158296	ENST00000417157	SLC13A3		14	103619096	103619243	intron (ENST00000472726, intron 4 of 17)	protein_coding-intron (ENST00000472726, intron 4 of 17)	-10008	ENST00000348520	ENSG00000126214	ENST00000538504	KLC1
	10	43823817	43824001	intron (ENST00000666323, intron 2 of 3)	lncRNA-intron (ENST00000659335, intron 2 of 4)	-21280	ENST00000666387	ENSG00000226808	ENST00000660203	LINC00840		14	70391496	70391765	intron (ENST00000621525, intron 1 of 5)	protein_coding-intron (ENST00000256366, intron 1 of 3)	25354	ENST00000617196	ENSG00000258644	ENST00000617196	SYNJ2BP-COX16		7	150367906	150368073	promoter-TSS (ENST00000397281)	protein_coding-promoter-TSS (ENST00000397281)	-200	ENST00000519397	ENSG00000214022	ENST00000519397	REPIN1
	21	17454960	17455353	Intergenic	Intergenic	13375	ENST00000613691	ENSG00000232560	ENST00000613691	LINC01549		2	71512906	71513279	intron (ENST00000429174, intron 5 of 55)	protein_coding-intron (ENST00000258104, intron 5 of 54)	46390	ENST00000409744	ENSG00000135636	ENST00000494501	DYSF		5	120479160	120479413	intron (ENST00000509923, intron 1 of 1)	protein_coding-intron (ENST00000379551, intron 1 of 2)	13655	ENST00000509923	ENSG00000184838	ENST00000379551	PRR16
	2	171334185	171334355	intron (ENST00000460188, intron 2 of 6)	protein_coding-intron (ENST00000375258, intron 5 of 9)	-1475	ENST00000483284	ENSG00000123600	ENST00000460188	METTL8		6	133548642	133548884	intron (ENST00000606292, intron 2 of 3)	lncRNA-intron (ENST00000606292, intron 2 of 3)	7979	ENST00000606160	ENSG00000272428	ENST00000606160			21	45157903	45158033	intron (ENST00000629643, intron 1 of 10)	protein_coding-intron (ENST00000348831, intron 2 of 10)	-13674	ENST00000360697	ENSG00000197381	ENST00000492414	ADARB1
	7	47742929	47743200	intron (ENST00000648482, intron 7 of 7)	protein_coding-intron (ENST00000648482, intron 7 of 7)	-18412	ENST00000412730	ENSG00000146666	ENST00000412730	LINC00525		14	58637526	58638175	promoter-TSS (ENST00000335867)	protein_coding-promoter-TSS (ENST00000335867)	-112	ENST00000395153	ENSG00000165617	ENST00000555845	DACT1		4	16078958	16079213	intron (ENST00000514693, intron 1 of 2)	protein_coding-intron (ENST00000447510, intron 1 of 27)	1592	ENST00000514693	ENSG00000007062	ENST00000514693	PROM1
	12	47820261	47820550	promoter-TSS (ENST00000080059)	protein_coding-promoter-TSS (ENST00000080059)	168	ENST00000433685	ENSG00000061273	ENST00000417902	HDAC7		3	159987251	159987573	intron (ENST00000662594, intron 6 of 6)	lncRNA-intron (ENST00000497452, intron 9 of 9)	-1423	ENST00000699704	ENSG00000168811	ENST00000480787	IL12A		4	101977125	101977393	intron (ENST00000505091, intron 2 of 2)	protein_coding-intron (ENST00000322953, intron 7 of 16)	-4604	ENST00000510950	ENSG00000153064	ENST00000428908	BANK1
	2	186826466	186826613	TTS (ENST00000295131)	protein_coding-TTS (ENST00000295131)	22631	ENST00000295131	ENSG00000163012	ENST00000419862	ZSWIM2		12	54393212	54393768	intron (ENST00000688443, intron 1 of 2)	lncRNA-intron (ENST00000550474, intron 1 of 3)	2071	ENST00000688443	ENSG00000258137	ENST00000552053			8	93049444	93049591	Intergenic	Intergenic	19766	ENST00000614105	ENSG00000277063	ENST00000614105	MIR8084
	2	173428383	173428591	Intergenic	Intergenic	3325	ENST00000456671	ENSG00000213148	ENST00000456671	JPT1P1		7	1507434	1507832	Intergenic	Intergenic	1794	ENST00000416100	ENSG00000231927	ENST00000416100			11	113314329	113314579	promoter-TSS (ENST00000393020)	protein_coding-promoter-TSS (ENST00000393020)	21	ENST00000533504	ENSG00000255129	ENST00000526487	TTC12-DT
	6	100757945	100758100	intron (ENST00000522650, intron 10 of 12)	protein_coding-intron (ENST00000324696, intron 9 of 19)	123279	ENST00000468245	ENSG00000112249	ENST00000324696	ASCC3		2	237718073	237718507	intron (ENST00000698097, intron 1 of 18)	protein_coding-intron (ENST00000244815, intron 2 of 9)	530	ENST00000698097	ENSG00000124831	ENST00000698098	LRRFIP1		10	74056130	74056283	intron (ENST00000478896, intron 2 of 4)	protein_coding-intron (ENST00000211998, intron 2 of 21)	13115	ENST00000461383	ENSG00000035403	ENST00000624354	VCL
	7	26175985	26176134	intron (ENST00000679318, intron 10 of 11)	protein_coding-intron (ENST00000056233, intron 1 of 3)	-1944	ENST00000607375	ENSG00000050344	ENST00000606261	NFE2L3		13	35768217	35768410	TTS (ENST00000360631)	protein_coding-TTS (ENST00000360631)	25166	ENST00000477664	ENSG00000133083	ENST00000460982	DCLK1		2	231514118	231514243	exon (ENST00000313064, exon 1 of 3)	lncRNA-exon (ENST00000313064, exon 1 of 3)	205	ENST00000668648	ENSG00000181798	ENST00000668648	LINC00471
	9	109779656	109780020	promoter-TSS (ENST00000302798)	protein_coding-promoter-TSS (ENST00000302798)	-360	ENST00000374530	ENSG00000157654	ENST00000314527	PALM2AKAP2		7	47763731	47763862	intron (ENST00000412730, intron 2 of 2)	lncRNA-intron (ENST00000412730, intron 2 of 2)	2320	ENST00000412730	ENSG00000146666	ENST00000412730	LINC00525		12	122064913	122065207	intron (ENST00000653475, intron 1 of 2)	lncRNA-intron (ENST00000423999, intron 1 of 1)	703	ENST00000423999	ENSG00000256546	ENST00000701626	LINC02985
	18	74868127	74868416	intron (ENST00000577538, intron 3 of 6)	protein_coding-intron (ENST00000299687, intron 4 of 8)	-8927	ENST00000584235	ENSG00000215421	ENST00000584235	ZNF407		3	141181274	141181496	Intergenic	Intergenic	-47341	ENST00000505013	ENSG00000155893	ENST00000514880	PXYLP1		5	131635274	131635398	promoter-TSS (ENST00000296859)	protein_coding-promoter-TSS (ENST00000296859)	-105	ENST00000510071	ENSG00000158987	ENST00000512611	RAPGEF6
	3	12885450	12885676	promoter-TSS (ENST00000448129)	lncRNA-promoter-TSS (ENST00000448129)	-352	ENST00000448129	ENSG00000232746	ENST00000448129	LINC02022		1	201562765	201562977	intron (ENST00000685211, intron 1 of 33)	transcribed_processed_pseudogene-intron (ENST00000648727, intron 1 of 1)	23744	ENST00000685211	ENSG00000134369	ENST00000685211	NAV1		20	35284671	35285049	promoter-TSS (ENST00000374436)	protein_coding-promoter-TSS (ENST00000374436)	-56	ENST00000447927	ENSG00000242372	ENST00000447927	EIF6
	7	100626709	100626840	TTS (ENST00000473374)	protein_coding-TTS (ENST00000473374)	830	ENST00000461176	ENSG00000106327	ENST00000473571	TFR2		11	15963984	15964203	Intergenic	Intergenic	5528	ENST00000352083	ENSG00000284094	ENST00000352083	MIR6073		14	91335531	91335681	intron (ENST00000389857, intron 10 of 29)	protein_coding-intron (ENST00000389857, intron 10 of 29)	3250	ENST00000554051	ENSG00000015133	ENST00000554872	CCDC88C
	10	107681627	107681814	Intergenic	Intergenic	220160	ENST00000363209	ENSG00000200079	ENST00000363209	RNA5SP326		18	51752002	51752294	Intergenic	Intergenic	-63939	ENST00000577726	ENSG00000265712	ENST00000577726			4	141541479	141541630	Intergenic	Intergenic	34523	ENST00000508388	ENSG00000250141	ENST00000508388	LINC02276
	2	235212588	235212831	Intergenic	Intergenic	34813	ENST00000449362	ENSG00000235293	ENST00000449362			1	94947596	94947764	intron (ENST00000664672, intron 3 of 4)	lncRNA-intron (ENST00000438509, intron 2 of 3)	16219	ENST00000456582	ENSG00000235501	ENST00000687058	CNN3-DT		4	183142639	183142853	intron (ENST00000513834, intron 1 of 22)	protein_coding-intron (ENST00000403733, intron 1 of 22)	43254	ENST00000513834	ENSG00000151718	ENST00000438543	WWC2
	2	229086827	229086990	intron (ENST00000409462, intron 1 of 1)	protein_coding-intron (ENST00000354069, intron 2 of 2)	83022	ENST00000445757	ENSG00000226297	ENST00000445757	RPL17P14		4	150327352	150327639	intron (ENST00000697128, intron 13 of 21)	protein_coding-intron (ENST00000357115, intron 49 of 57)	-11111	ENST00000697130	ENSG00000198589	ENST00000648878	LRBA		15	99755727	99756051	Intergenic	Intergenic	-22328	ENST00000484050	ENSG00000183060	ENST00000604213	LYSMD4
	18	78995714	78995950	intron (ENST00000573324, intron 2 of 2)	protein_coding-intron (ENST00000536229, intron 2 of 2)	1034	ENST00000573324	ENSG00000256463	ENST00000537592	SALL3		1	8378795	8379531	intron (ENST00000656437, intron 13 of 18)	protein_coding-intron (ENST00000337907, intron 13 of 23)	-14325	ENST00000464367	ENSG00000142599	ENST00000400907	RERE		17	1649070	1649421	promoter-TSS (ENST00000570858)	protein_coding-promoter-TSS (ENST00000570858)	-177	ENST00000573398	ENSG00000167705	ENST00000574810	RILP
	11	128896509	128896707	intron (ENST00000529694, intron 1 of 2)	protein_coding-intron (ENST00000338350, intron 1 of 3)	5139	ENST00000338350	ENSG00000120457	ENST00000338350	KCNJ5		1	151620410	151620716	intron (ENST00000644970, intron 1 of 10)	protein_coding-intron (ENST00000368841, intron 1 of 11)	6637	ENST00000644970	ENSG00000143376	ENST00000647454	SNX27		3	47016800	47016973	exon (ENST00000330022, exon 19 of 19)	protein_coding-exon (ENST00000330022, exon 19 of 19)	5344	ENST00000437305	ENSG00000236409	ENST00000437305	NRADDP
	17	13563996	13564144	intron (ENST00000284110, intron 1 of 1)	protein_coding-intron (ENST00000284110, intron 1 of 1)	-8027	ENST00000578576	ENSG00000153976	ENST00000284110	HS3ST3A1		18	13280292	13280757	promoter-TSS (ENST00000623585)	TEC-promoter-TSS (ENST00000623585)	-414	ENST00000623585	ENSG00000279275	ENST00000623585			13	110640626	110640889	TTS (ENST00000257347)	protein_coding-TTS (ENST00000257347)	3924	ENST00000542774	ENSG00000134905	ENST00000540006	CARS2
	1	79323191	79323413	promoter-TSS (ENST00000415629)	lncRNA-promoter-TSS (ENST00000415629)	-467	ENST00000415629	ENSG00000235011	ENST00000415629			19	9709415	9709688	Intergenic	Intergenic	-8775	ENST00000536819	ENSG00000224689	ENST00000701886	ZNF812P		9	72364973	72365142	promoter-TSS (ENST00000237937)	protein_coding-promoter-TSS (ENST00000237937)	-81	ENST00000487330	ENSG00000107372	ENST00000488164	ZFAND5
	16	72875362	72875602	intron (ENST00000641206, intron 12 of 17)	protein_coding-intron (ENST00000268489, intron 4 of 9)	14352	ENST00000563625	ENSG00000140836	ENST00000641018	ZFHX3		22	21941286	21941542	promoter-TSS (ENST00000445205)	protein_coding-promoter-TSS (ENST00000445205)	-757	ENST00000445205	ENSG00000100034	ENST00000263212	PPM1F		3	138684520	138684655	intron (ENST00000473435, intron 6 of 7)	protein_coding-intron (ENST00000289153, intron 15 of 21)	539	ENST00000485060	ENSG00000051382	ENST00000473435	PIK3CB
	2	229096426	229096618	intron (ENST00000409462, intron 1 of 1)	protein_coding-intron (ENST00000354069, intron 2 of 2)	92636	ENST00000445757	ENSG00000226297	ENST00000445757	RPL17P14		9	97293405	97293796	intron (ENST00000531758, intron 9 of 11)	lncRNA-intron (ENST00000375204, intron 13 of 15)	3008	ENST00000529787	ENSG00000255036	ENST00000375206	SUGT1P4-STRA6LP-CCDC180		1	155206935	155207089	intron (ENST00000486260, intron 1 of 13)	protein_coding-intron (ENST00000368378, intron 1 of 22)	885	ENST00000368378	ENSG00000169231	ENST00000469769	THBS3
	13	50941179	50941465	exon (ENST00000613449, exon 1 of 5)	protein_coding-exon (ENST00000613449, exon 1 of 5)	499	ENST00000613449	ENSG00000136104	ENST00000613449	RNASEH2B		11	112580990	112581259	intron (ENST00000700968, intron 2 of 2)	lncRNA-intron (ENST00000529238, intron 3 of 3)	21328	ENST00000391095	ENSG00000212397	ENST00000391095			2	105450562	105450728	Intergenic	Intergenic	-12132	ENST00000607522	ENSG00000115641	ENST00000322142	FHL2
	2	1069532	1069748	intron (ENST00000452177, intron 1 of 7)	protein_coding-intron (ENST00000308624, intron 1 of 16)	-1299	ENST00000437132	ENSG00000235403	ENST00000437132			15	69648218	69648578	intron (ENST00000646247, intron 10 of 12)	lncRNA-intron (ENST00000560655, intron 1 of 3)	-19219	ENST00000662698	ENSG00000245750	ENST00000668982	DRAIC		21	37366363	37366750	promoter-TSS (ENST00000608783)	lncRNA-promoter-TSS (ENST00000608783)	-217	ENST00000647188	ENSG00000157540	ENST00000644942	DYRK1A
	6	80938225	80938508	Intergenic	Intergenic	-381177	ENST00000403828	ENSG00000216352	ENST00000403828			7	25726132	25726393	intron (ENST00000702191, intron 1 of 4)	lncRNA-intron (ENST00000456777, intron 1 of 3)	-24628	ENST00000659273	ENSG00000287096	ENST00000659273			22	44662098	44662453	Intergenic	Intergenic	-6272	ENST00000611394	ENSG00000186654	ENST00000624862	PRR5
	6	11263428	11263799	intron (ENST00000513989, intron 2 of 3)	protein_coding-intron (ENST00000397378, intron 3 of 3)	-27686	ENST00000664890	ENSG00000287920	ENST00000664890			11	75164136	75164338	TTS (ENST00000525845)	protein_coding-TTS (ENST00000525845)	-1637	ENST00000526839	ENSG00000137491	ENST00000528108	SLCO2B1		17	45299409	45299660	intron (ENST00000344686, intron 1 of 15)	protein_coding-intron (ENST00000344686, intron 1 of 15)	-8558	ENST00000376926	ENSG00000006062	ENST00000586644	MAP3K14
	2	102104441	102104562	promoter-TSS (ENST00000409329)	protein_coding-promoter-TSS (ENST00000409329)	-62	ENST00000409589	ENSG00000115594	ENST00000413623	IL1R1		7	98627373	98627747	TTS (ENST00000466102)	protein_coding-TTS (ENST00000466102)	7893	ENST00000466102	ENSG00000106236	ENST00000265634	NPTX2		7	42721270	42721407	Intergenic	Intergenic	-14891	ENST00000455947	ENSG00000238284	ENST00000455947	LINC01448
	17	42221822	42222201	TTS (ENST00000698817)	protein_coding-TTS (ENST00000698817)	1796	ENST00000698801	ENSG00000173757	ENST00000698807	STAT5B		2	136404204	136404543	Intergenic	Intergenic	14041	ENST00000516167	ENSG00000251976	ENST00000516167	RN7SKP141		7	148772636	148772820	intron (ENST00000671421, intron 11 of 23)	protein_coding-intron (ENST00000325222, intron 9 of 21)	39095	ENST00000469631	ENSG00000106462	ENST00000682263	EZH2
	1	161185425	161185546	exon (ENST00000367996, exon 9 of 9)	protein_coding-exon (ENST00000367996, exon 9 of 9)	-7517	ENST00000622395	ENSG00000158850	ENST00000487004	B4GALT3		6	167442376	167442662	Intergenic	Intergenic	-58009	ENST00000366827	ENSG00000203690	ENST00000617120	TCP10L3		22	20728939	20729089	intron (ENST00000485123, intron 1 of 1)	protein_coding-intron (ENST00000255882, intron 39 of 54)	457	ENST00000485123	ENSG00000241973	ENST00000494113	PI4KA
	8	36576273	36576567	intron (ENST00000524132, intron 4 of 4)	lncRNA-intron (ENST00000524132, intron 4 of 4)	5171	ENST00000468780	ENSG00000244708	ENST00000468780	RPL23P10		16	12246011	12246449	intron (ENST00000566228, intron 14 of 20)	protein_coding-intron (ENST00000564791, intron 2 of 8)	51093	ENST00000459171	ENSG00000238685	ENST00000459171			3	49017725	49018202	promoter-TSS (ENST00000467457)	protein_coding-promoter-TSS (ENST00000467457)	58	ENST00000467457	ENSG00000178149	ENST00000496568	DALRD3
	16	83340268	83340467	intron (ENST00000569454, intron 4 of 5)	protein_coding-intron (ENST00000268613, intron 6 of 14)	57620	ENST00000564635	ENSG00000261410	ENST00000562565	CDH13-AS1		7	30921096	30921459	promoter-TSS (ENST00000409611)	protein_coding-promoter-TSS (ENST00000409611)	-157	ENST00000409899	ENSG00000240583	ENST00000311813	AQP1		6	57343480	57343641	intron (ENST00000672107, intron 5 of 15)	protein_coding-intron (ENST00000419977, intron 5 of 6)	25930	ENST00000671770	ENSG00000146143	ENST00000490313	PRIM2
	19	27754583	27754719	intron (ENST00000690384, intron 1 of 3)	lncRNA-intron (ENST00000561521, intron 1 of 3)	6198	ENST00000562493	ENSG00000261770	ENST00000562493			13	98503774	98504043	intron (ENST00000539966, intron 2 of 10)	protein_coding-intron (ENST00000376547, intron 2 of 10)	15359	ENST00000444574	ENSG00000102572	ENST00000491878	STK24		1	150256667	150256904	promoter-TSS (ENST00000369111)	protein_coding-promoter-TSS (ENST00000369111)	-466	ENST00000647854	ENSG00000118298	ENST00000369111	CA14
	13	20291065	20291306	Intergenic	Intergenic	-58820	ENST00000644283	ENSG00000121742	ENST00000647243	GJB6		2	74513920	74514095	promoter-TSS (ENST00000233638)	protein_coding-promoter-TSS (ENST00000233638)	391	ENST00000464417	ENSG00000115297	ENST00000497238	TLX2		17	39730348	39730642	promoter-TSS (ENST00000394231)	protein_coding-promoter-TSS (ENST00000394231)	-1	ENST00000582963	ENSG00000141741	ENST00000394231	MIEN1
	4	68636275	68636728	Intergenic	Intergenic	-7602	ENST00000510547	ENSG00000251074	ENST00000510547			16	84475614	84475902	TTS (ENST00000343629)	protein_coding-TTS (ENST00000343629)	-8397	ENST00000565700	ENSG00000261286	ENST00000565700	ATP2C2-AS1		7	73647924	73648099	Intergenic	Intergenic	-19820	ENST00000324941	ENSG00000176428	ENST00000451519	VPS37D
	8	28308708	28308871	intron (ENST00000521731, intron 1 of 1)	lncRNA-intron (ENST00000521731, intron 1 of 1)	-8197	ENST00000518479	ENSG00000168081	ENST00000301908	PNOC		5	131386891	131387079	intron (ENST00000502582, intron 1 of 1)	protein_coding-intron (ENST00000360515, intron 4 of 5)	1379	ENST00000502582	ENSG00000158985	ENST00000515533	CDC42SE2		4	40841066	40841285	intron (ENST00000543538, intron 1 of 6)	protein_coding-intron (ENST00000295974, intron 12 of 17)	1341	ENST00000514920	ENSG00000163697	ENST00000543538	APBB2
	5	80703811	80704049	intron (ENST00000670357, intron 8 of 24)	protein_coding-intron (ENST00000265081, intron 8 of 23)	-11275	ENST00000512258	ENSG00000113318	ENST00000512258	MSH3		3	107198430	107199259	intron (ENST00000658706, intron 1 of 3)	lncRNA-intron (ENST00000473636, intron 1 of 3)	4166	ENST00000671373	ENSG00000242759	ENST00000654920	LINC00882		7	150093987	150094140	Intergenic	Intergenic	-46209	ENST00000613287	ENSG00000276538	ENST00000613287
	X	63526131	63526418	intron (ENST00000656972, intron 1 of 3)	lncRNA-intron (ENST00000433061, intron 1 of 2)	-16196	ENST00000670248	ENSG00000235437	ENST00000659374	LINC01278		1	43766872	43767321	intron (ENST00000372367, intron 1 of 6)	protein_coding-intron (ENST00000262915, intron 2 of 12)	23625	ENST00000427515	ENSG00000233674	ENST00000427515			7	2082732	2082887	intron (ENST00000491858, intron 2 of 2)	protein_coding-intron (ENST00000265854, intron 11 of 18)	-2796	ENST00000438959	ENSG00000002822	ENST00000438959	MAD1L1
	20	2871252	2871426	Intergenic	Intergenic	-2081	ENST00000455631	ENSG00000132670	ENST00000455631	PTPRA		3	38725619	38726210	intron (ENST00000449082, intron 17 of 27)	protein_coding-intron (ENST00000449082, intron 17 of 27)	68128	ENST00000643924	ENSG00000185313	ENST00000449082	SCN10A		X	71634430	71634750	Intergenic	Intergenic	-16079	ENST00000373693	ENSG00000186810	ENST00000373693	CXCR3
	3	42729617	42730643	intron (ENST00000496027, intron 1 of 2)	protein_coding-intron (ENST00000310232, intron 13 of 15)	-2445	ENST00000665649	ENSG00000173811	ENST00000665649	CCDC13-AS1		2	210459892	210460051	promoter-TSS (ENST00000416344)	lncRNA-promoter-TSS (ENST00000416344)	-504	ENST00000416344	ENSG00000234281	ENST00000433296	LANCL1-AS1		14	103032024	103032148	intron (ENST00000559043, intron 1 of 35)	protein_coding-intron (ENST00000361246, intron 1 of 36)	-9383	ENST00000488133	ENSG00000213176	ENST00000488133	RPL13P6
	8	65237081	65237398	Intergenic	Intergenic	-53029	ENST00000650029	ENSG00000280725	ENST00000650029	LINC00251		11	1697291	1697689	exon (ENST00000382160, exon 1 of 1)	protein_coding-exon (ENST00000382160, exon 1 of 1)	295	ENST00000382160	ENSG00000205864	ENST00000382160	KRTAP5-6		7	158829444	158829574	promoter-TSS (ENST00000275418)	protein_coding-promoter-TSS (ENST00000275418)	0	ENST00000275418	ENSG00000117868	ENST00000497111	ESYT2
	9	137804723	137805547	intron (ENST00000486164, intron 4 of 6)	protein_coding-intron (ENST00000460843, intron 18 of 26)	4692	ENST00000488242	ENSG00000181090	ENST00000483653	EHMT1		17	76253367	76253775	Intergenic	Intergenic	-11777	ENST00000327490	ENSG00000185262	ENST00000327490	UBALD2		X	153927168	153927288	promoter-TSS (ENST00000350060)	protein_coding-promoter-TSS (ENST00000350060)	-368	ENST00000422091	ENSG00000089820	ENST00000370028	ARHGAP4
	16	8955797	8956154	intron (ENST00000673704, intron 1 of 30)	protein_coding-intron (ENST00000344836, intron 1 of 30)	405	ENST00000566004	ENSG00000187555	ENST00000563043	USP7		8	128263677	128263849	Intergenic	Intergenic	43259	ENST00000364912	ENSG00000201782	ENST00000364912	RN7SKP226		9	115211496	115211701	intron (ENST00000647970, intron 1 of 5)	lncRNA-intron (ENST00000374016, intron 1 of 7)	1660	ENST00000647970	ENSG00000173077	ENST00000647996	DELEC1
	X	110970463	110970665	intron (ENST00000425146, intron 1 of 14)	protein_coding-intron (ENST00000425146, intron 1 of 14)	26279	ENST00000446737	ENSG00000077264	ENST00000519681	PAK3		2	222452657	222453011	exon (ENST00000435391, exon 1 of 1)	processed_pseudogene-exon (ENST00000435391, exon 1 of 1)	292	ENST00000435391	ENSG00000228670	ENST00000435391	NANOGP2		6	57310154	57310415	Intergenic	Intergenic	-4521	ENST00000370687	ENSG00000146143	ENST00000490313	PRIM2
	2	88765607	88765898	promoter-TSS (ENST00000393515)	transcribed_unprocessed_pseudogene-promoter-TSS (ENST00000393515)	-55	ENST00000421951	ENSG00000230006	ENST00000443770	ANKRD36BP2		10	94397551	94397969	Intergenic	Intergenic	-4781	ENST00000225235	ENSG00000108239	ENST00000457045	TBC1D12		20	48828398	48828553	promoter-TSS (ENST00000371941)	protein_coding-promoter-TSS (ENST00000371941)	-476	ENST00000371941	ENSG00000124126	ENST00000620554	PREX1
	1	175207810	175208366	Intergenic	Intergenic	-3239	ENST00000412357	ENSG00000230687	ENST00000412357			3	4588582	4588835	intron (ENST00000650294, intron 4 of 60)	protein_coding-intron (ENST00000302640, intron 2 of 60)	-7432	ENST00000491868	ENSG00000150995	ENST00000647624	ITPR1		5	179623666	179623819	promoter-TSS (ENST00000329433)	protein_coding-promoter-TSS (ENST00000329433)	-21	ENST00000442819	ENSG00000169045	ENST00000506721	HNRNPH1
	2	151277005	151277382	TTS (ENST00000491771)	protein_coding-TTS (ENST00000491771)	12475	ENST00000243346	ENSG00000123609	ENST00000477072	NMI		3	122088491	122088839	intron (ENST00000483949, intron 1 of 2)	protein_coding-intron (ENST00000264468, intron 1 of 5)	-2936	ENST00000478741	ENSG00000114013	ENST00000393627	CD86		3	50226186	50226365	promoter-TSS (ENST00000422163)	protein_coding-promoter-TSS (ENST00000422163)	-17	ENST00000422163	ENSG00000114353	ENST00000422163	GNAI2
	17	48573370	48573585	TTS (ENST00000464266)	protein_coding-TTS (ENST00000464266)	546	ENST00000490677	ENSG00000120093	ENST00000465120	HOXB3		3	45164083	45164403	Intergenic	Intergenic	-4068	ENST00000431490	ENSG00000224094	ENST00000431490	RPS24P8		10	99621462	99621631	promoter-TSS (ENST00000496035)	protein_coding-promoter-TSS (ENST00000496035)	-684	ENST00000700250	ENSG00000155287	ENST00000700252	SLC25A28
	7	55883792	55884234	Intergenic	Intergenic	-3264	ENST00000426595	ENSG00000249773	ENST00000426595			1	84587152	84587421	Intergenic	Intergenic	12701	ENST00000644618	ENSG00000284882	ENST00000646567			13	101351728	101351863	intron (ENST00000675594, intron 5 of 14)	protein_coding-intron (ENST00000251127, intron 6 of 43)	-19793	ENST00000675075	ENSG00000102452	ENST00000675594	NALCN
	14	67391499	67391641	intron (ENST00000555803, intron 2 of 4)	protein_coding-intron (ENST00000216446, intron 6 of 8)	1135	ENST00000556532	ENSG00000100558	ENST00000557388	PLEK2		2	38493926	38494893	intron (ENST00000671178, intron 2 of 5)	lncRNA-intron (ENST00000413227, intron 2 of 5)	2002	ENST00000661472	ENSG00000231367	ENST00000671178	LINC02613		3	73115933	73116070	Intergenic	Intergenic	5009	ENST00000411315	ENSG00000223247	ENST00000411315	RNU2-64P
	10	79338039	79338315	Intergenic	Intergenic	-9292	ENST00000225174	ENSG00000108179	ENST00000225174	PPIF		19	2324250	2324591	exon (ENST00000591515, exon 1 of 2)	protein_coding-exon (ENST00000591515, exon 1 of 2)	112	ENST00000591515	ENSG00000130332	ENST00000591515	LSM7		1	168081836	168081979	exon (ENST00000271357, exon 6 of 6)	protein_coding-exon (ENST00000271357, exon 6 of 6)	7658	ENST00000478868	ENSG00000143147	ENST00000493800	GPR161
	9	31304570	31304840	Intergenic	Intergenic	50804	ENST00000497974	ENSG00000232203	ENST00000497974	SLC25A6P2		10	115207266	115207536	intron (ENST00000650603, intron 8 of 29)	protein_coding-intron (ENST00000355044, intron 8 of 28)	11418	ENST00000648967	ENSG00000285582	ENST00000648967			3	125129019	125129145	intron (ENST00000495105, intron 2 of 5)	protein_coding-intron (ENST00000393469, intron 5 of 12)	-3103	ENST00000479352	ENSG00000221955	ENST00000461616	SLC12A8
	9	137116351	137116503	Intergenic	Intergenic	-1250	ENST00000473703	ENSG00000176978	ENST00000483783	DPP7		17	154363	154670	intron (ENST00000697390, intron 7 of 9)	protein_coding-intron (ENST00000613549, intron 6 of 8)	7656	ENST00000343572	ENSG00000272636	ENST00000697390	DOC2B		5	61344681	61344864	intron (ENST00000252744, intron 1 of 13)	protein_coding-intron (ENST00000252744, intron 1 of 13)	-2354	ENST00000505325	ENSG00000251682	ENST00000505325
	13	37053278	37053582	intron (ENST00000497318, intron 1 of 8)	protein_coding-intron (ENST00000350612, intron 1 of 25)	-1871	ENST00000493537	ENSG00000102710	ENST00000473871	SUPT20H		4	2402005	2402740	intron (ENST00000511071, intron 1 of 11)	protein_coding-intron (ENST00000290974, intron 1 of 12)	4293	ENST00000508184	ENSG00000159733	ENST00000290974	ZFYVE28		4	147734209	147734354	intron (ENST00000510379, intron 1 of 4)	protein_coding-intron (ENST00000336498, intron 1 of 22)	2193	ENST00000336498	ENSG00000071205	ENST00000506020	ARHGAP10
	5	14464637	14464878	exon (ENST00000698541, exon 37 of 37)	protein_coding-exon (ENST00000698541, exon 37 of 37)	-9255	ENST00000506611	ENSG00000038382	ENST00000506611	TRIO		22	23840107	23840317	Intergenic	Intergenic	-1084	ENST00000290730	ENSG00000099958	ENST00000464023	DERL3		12	125065177	125065799	promoter-TSS (ENST00000316519)	protein_coding-promoter-TSS (ENST00000316519)	53	ENST00000316519	ENSG00000081760	ENST00000545511	AACS
	1	218304686	218304834	intron (ENST00000366932, intron 2 of 4)	protein_coding-intron (ENST00000366932, intron 2 of 4)	-2788	ENST00000434965	ENSG00000229016	ENST00000434965			1	173570568	173571017	intron (ENST00000367714, intron 9 of 27)	protein_coding-intron (ENST00000367714, intron 9 of 27)	5959	ENST00000466087	ENSG00000162753	ENST00000466087	SLC9C2		1	22019159	22019345	intron (ENST00000650360, intron 7 of 8)	lncRNA-intron (ENST00000648697, intron 2 of 3)	-5306	ENST00000635675	ENSG00000218510	ENST00000634934	LINC00339
	11	68690736	68691174	exon (ENST00000265643, exon 6 of 6)	protein_coding-exon (ENST00000265643, exon 6 of 6)	6411	ENST00000265643	ENSG00000069482	ENST00000538401	GAL		8	27450472	27450862	intron (ENST00000397501, intron 29 of 35)	protein_coding-intron (ENST00000346049, intron 24 of 30)	-2190	ENST00000482543	ENSG00000120899	ENST00000495097	PTK2B		2	176246298	176246423	Intergenic	Intergenic	4249	ENST00000412645	ENSG00000230384	ENST00000412645	RPSAP25
	2	242064538	242065082	intron (ENST00000662783, intron 1 of 2)	lncRNA-intron (ENST00000415434, intron 3 of 3)	19321	ENST00000662783	ENSG00000232002	ENST00000662783	LINC01880		20	50038552	50039062	Intergenic	Intergenic	2697	ENST00000431460	ENSG00000231265	ENST00000431460	TRERNA1		2	237919739	237919873	Intergenic	Intergenic	42924	ENST00000686788	ENSG00000288857	ENST00000686788
	19	8085018	8085591	intron (ENST00000651877, intron 56 of 63)	protein_coding-intron (ENST00000270509, intron 55 of 62)	-4248	ENST00000595036	ENSG00000142449	ENST00000651877	FBN3		9	96363333	96363713	intron (ENST00000650065, intron 1 of 11)	protein_coding-intron (ENST00000253270, intron 3 of 11)	1014	ENST00000650065	ENSG00000130958	ENST00000375257	SLC35D2		3	57227393	57227650	promoter-TSS (ENST00000288266)	protein_coding-promoter-TSS (ENST00000288266)	85	ENST00000647958	ENSG00000163666	ENST00000495160	HESX1
	17	56780502	56780757	Intergenic	Intergenic	14663	ENST00000570754	ENSG00000214226	ENST00000487705	C17orf67		5	142671056	142671595	intron (ENST00000419524, intron 1 of 3)	protein_coding-intron (ENST00000337706, intron 1 of 3)	14347	ENST00000378046	ENSG00000113578	ENST00000359370	FGF1		6	26538285	26538463	promoter-TSS (ENST00000377575)	protein_coding-promoter-TSS (ENST00000377575)	8	ENST00000377575	ENSG00000182952	ENST00000377575	HMGN4
	7	82548245	82548521	Intergenic	Intergenic	42308	ENST00000320415	ENSG00000213530	ENST00000320415	MTHFD2P5		8	101822554	101822795	intron (ENST00000523923, intron 4 of 5)	protein_coding-intron (ENST00000311028, intron 4 of 6)	24686	ENST00000459507	ENSG00000238372	ENST00000459507			8	10789442	10789669	intron (ENST00000523559, intron 5 of 6)	protein_coding-intron (ENST00000314787, intron 6 of 6)	35888	ENST00000638013	ENSG00000283210	ENST00000638013	MIR1322
	17	75312983	75313363	Intergenic	Intergenic	8580	ENST00000581959	ENSG00000177885	ENST00000583912	GRB2		8	142723007	142723505	intron (ENST00000665898, intron 3 of 7)	lncRNA-intron (ENST00000520572, intron 1 of 2)	3626	ENST00000665898	ENSG00000253741	ENST00000689400	LNCOC1		1	42950370	42950555	intron (ENST00000675112, intron 1 of 8)	protein_coding-intron (ENST00000372500, intron 1 of 2)	1554	ENST00000629908	ENSG00000117394	ENST00000676097	SLC2A1
	3	105528587	105528794	intron (ENST00000486979, intron 3 of 15)	protein_coding-intron (ENST00000306107, intron 3 of 15)	-2545	ENST00000460954	ENSG00000170017	ENST00000460954	ALCAM		3	160129580	160129786	intron (ENST00000497452, intron 3 of 9)	lncRNA-intron (ENST00000497452, intron 3 of 9)	28833	ENST00000466133	ENSG00000184100	ENST00000466133	BRD7P2		14	68792884	68793113	promoter-TSS (ENST00000439696)	protein_coding-promoter-TSS (ENST00000439696)	69	ENST00000439696	ENSG00000185650	ENST00000336440	ZFP36L1
	16	369313	369618	exon (ENST00000481453, exon 2 of 4)	protein_coding-exon (ENST00000481453, exon 2 of 4)	760	ENST00000461550	ENSG00000086504	ENST00000389675	MRPL28		16	64234057	64234631	Intergenic	Intergenic	26895	ENST00000569153	ENSG00000260668	ENST00000569153			3	13281268	13281448	intron (ENST00000648114, intron 1 of 15)	protein_coding-intron (ENST00000648114, intron 1 of 15)	1923	ENST00000648114	ENSG00000144711	ENST00000473088	IQSEC1
	8	115136386	115136668	Intergenic	Intergenic	-344598	ENST00000520688	ENSG00000253756	ENST00000520688	CARS1P2		8	116827546	116827777	intron (ENST00000524128, intron 3 of 3)	protein_coding-intron (ENST00000517820, intron 1 of 1)	23214	ENST00000689154	ENSG00000164754	ENST00000522699	RAD21		2	181680594	181680921	promoter-TSS (ENST00000295108)	protein_coding-promoter-TSS (ENST00000295108)	70	ENST00000496876	ENSG00000162992	ENST00000295108	NEUROD1
	10	122152542	122152727	exon (ENST00000649237, exon 2 of 4)	lncRNA-exon (ENST00000649237, exon 2 of 4)	2514	ENST00000658246	ENSG00000285973	ENST00000657587			6	141464581	141464805	Intergenic	Intergenic	17682	ENST00000565399	ENSG00000259828	ENST00000565399			3	44861723	44861924	promoter-TSS (ENST00000302392)	protein_coding-promoter-TSS (ENST00000302392)	-65	ENST00000385049	ENSG00000284498	ENST00000385049	MIR564
	2	26343093	26343286	intron (ENST00000481960, intron 1 of 1)	protein_coding-intron (ENST00000333478, intron 1 of 11)	2613	ENST00000459892	ENSG00000173567	ENST00000447444	ADGRF3		10	60668442	60668778	intron (ENST00000510382, intron 1 of 2)	protein_coding-intron (ENST00000373827, intron 1 of 43)	-15895	ENST00000503220	ENSG00000122872	ENST00000503220	ARL4AP1		19	3133331	3133478	Intergenic	Intergenic	-2629	ENST00000262958	ENSG00000060558	ENST00000262958	GNA15
	9	123333087	123333352	Intergenic	Intergenic	-22951	ENST00000359999	ENSG00000148204	ENST00000359999	CRB2		17	9427556	9427841	intron (ENST00000575858, intron 4 of 5)	protein_coding-intron (ENST00000306357, intron 6 of 7)	10191	ENST00000570583	ENSG00000170310	ENST00000306357	STX8		12	124655935	124656179	Intergenic	Intergenic	-17613	ENST00000623827	ENSG00000279087	ENST00000623827
	9	92240855	92241115	intron (ENST00000684757, intron 30 of 34)	protein_coding-intron (ENST00000375627, intron 3 of 5)	2243	ENST00000474340	ENSG00000196305	ENST00000684328	IARS1		9	127197208	127197505	intron (ENST00000259351, intron 13 of 18)	protein_coding-intron (ENST00000259351, intron 13 of 18)	-13147	ENST00000467325	ENSG00000136828	ENST00000477700	RALGPS1		8	47730226	47730385	TTS (ENST00000518711)	protein_coding-TTS (ENST00000518711)	1585	ENST00000518711	ENSG00000164808	ENST00000519141	SPIDR
	2	160464016	160464275	intron (ENST00000474820, intron 1 of 15)	protein_coding-intron (ENST00000348849, intron 1 of 13)	28824	ENST00000477486	ENSG00000153250	ENST00000474820	RBMS1		8	2022840	2023011	promoter-TSS (ENST00000685040)	lncRNA-promoter-TSS (ENST00000685040)	-180	ENST00000702302	ENSG00000289473	ENST00000692414			10	37535988	37536169	intron (ENST00000425494, intron 4 of 4)	unprocessed_pseudogene-intron (ENST00000425494, intron 4 of 4)	13067	ENST00000425494	ENSG00000224920	ENST00000425494	TACC1P1
	11	85867868	85868055	intron (ENST00000342404, intron 2 of 10)	protein_coding-intron (ENST00000280245, intron 2 of 11)	-5249	ENST00000529676	ENSG00000150676	ENST00000529676	CCDC83		7	33707560	33707895	intron (ENST00000672453, intron 20 of 22)	protein_coding-intron (ENST00000672453, intron 20 of 22)	-18254	ENST00000311067	ENSG00000173862	ENST00000311067			12	122064193	122064314	promoter-TSS (ENST00000423999)	lncRNA-promoter-TSS (ENST00000423999)	-24	ENST00000653475	ENSG00000256546	ENST00000701626	LINC02985
	10	64111679	64111811	intron (ENST00000660795, intron 3 of 6)	lncRNA-intron (ENST00000654191, intron 3 of 5)	59105	ENST00000412976	ENSG00000235489	ENST00000412976	DBF4P1		8	142515330	142515706	intron (ENST00000643448, intron 18 of 30)	protein_coding-intron (ENST00000323289, intron 17 of 29)	-27983	ENST00000518812	ENSG00000181790	ENST00000323289	ADGRB1		4	184474630	184474771	promoter-TSS (ENST00000393593)	protein_coding-promoter-TSS (ENST00000393593)	-102	ENST00000605834	ENSG00000271646	ENST00000605834	IRF2-DT
	18	3315125	3315365	intron (ENST00000578787, intron 1 of 2)	lncRNA-intron (ENST00000578787, intron 1 of 2)	31125	ENST00000578787	ENSG00000266578	ENST00000578787			3	177051444	177051715	promoter-TSS (ENST00000637659)	protein_coding-promoter-TSS (ENST00000637659)	-44	ENST00000637659	ENSG00000177565	ENST00000474363	TBL1XR1		4	6673908	6674057	promoter-TSS (ENST00000444232)	protein_coding-promoter-TSS (ENST00000444232)	-17	ENST00000656634	ENSG00000251580	ENST00000647523	LINC02482
	5	74438040	74438227	intron (ENST00000657957, intron 1 of 1)	lncRNA-intron (ENST00000507781, intron 2 of 2)	38433	ENST00000657957	ENSG00000248673	ENST00000507781	LINC01331		2	138072454	138072791	Intergenic	Intergenic	-29256	ENST00000446520	ENSG00000224231	ENST00000446520	LINC01832		16	636061	636567	promoter-TSS (ENST00000301686)	protein_coding-promoter-TSS (ENST00000301686)	-4	ENST00000448973	ENSG00000130731	ENST00000448973	METTL26
	18	76446012	76446146	intron (ENST00000532857, intron 1 of 1)	protein_coding-intron (ENST00000443185, intron 2 of 6)	44700	ENST00000532857	ENSG00000101493	ENST00000543743	ZNF516		5	134140502	134140857	promoter-TSS (ENST00000519238)	protein_coding-promoter-TSS (ENST00000519238)	144	ENST00000524342	ENSG00000081059	ENST00000395029	TCF7		1	1806216	1806377	intron (ENST00000615252, intron 4 of 9)	protein_coding-intron (ENST00000378609, intron 6 of 11)	12090	ENST00000471354	ENSG00000078369	ENST00000615252	GNB1
	3	158791293	158791539	intron (ENST00000465739, intron 1 of 2)	protein_coding-intron (ENST00000465739, intron 1 of 2)	8869	ENST00000606839	ENSG00000271778	ENST00000606839			12	116048987	116049210	intron (ENST00000650226, intron 4 of 30)	protein_coding-intron (ENST00000281928, intron 4 of 30)	-26590	ENST00000549786	ENSG00000123066	ENST00000648916	MED13L		7	13991465	13991667	promoter-TSS (ENST00000242066)	protein_coding-promoter-TSS (ENST00000242066)	-141	ENST00000421381	ENSG00000006468	ENST00000405358	ETV1
	16	70396402	70396536	intron (ENST00000393640, intron 1 of 5)	protein_coding-intron (ENST00000342907, intron 2 of 6)	-2710	ENST00000567822	ENSG00000157350	ENST00000561708	ST3GAL2		9	126307565	126307950	Intergenic	Intergenic	-9164	ENST00000653769	ENSG00000228392	ENST00000653769			1	112809362	112809709	Intergenic	Intergenic	16206	ENST00000691250	ENSG00000215866	ENST00000667852	LINC01356
	19	3283888	3284211	promoter-TSS (ENST00000591483)	protein_coding-promoter-TSS (ENST00000591483)	-713	ENST00000591483	ENSG00000161082	ENST00000541430	CELF5		1	156342564	156342848	intron (ENST00000481479, intron 2 of 3)	protein_coding-intron (ENST00000368251, intron 2 of 3)	3804	ENST00000368251	ENSG00000163467	ENST00000368252	TSACC		12	12803388	12803553	intron (ENST00000540583, intron 2 of 3)	protein_coding-intron (ENST00000534843, intron 2 of 14)	-9846	ENST00000541537	ENSG00000213782	ENST00000535722	DDX47
	17	82855649	82856090	intron (ENST00000682654, intron 1 of 25)	protein_coding-intron (ENST00000355528, intron 13 of 38)	-2650	ENST00000576160	ENSG00000141556	ENST00000683184	TBCD		8	29373378	29373628	Intergenic	Intergenic	-20333	ENST00000567818	ENSG00000260253	ENST00000567818			17	29140563	29141056	promoter-TSS (ENST00000528322)	protein_coding-promoter-TSS (ENST00000528322)	326	ENST00000582196	ENSG00000263709	ENST00000582196
	14	89074717	89074969	Intergenic	Intergenic	36380	ENST00000557286	ENSG00000258990	ENST00000557286	MPPE1P1		7	18505002	18505323	intron (ENST00000430454, intron 3 of 4)	protein_coding-intron (ENST00000401921, intron 1 of 23)	2554	ENST00000471887	ENSG00000048052	ENST00000401921	HDAC9		18	59919050	59919347	Intergenic	Intergenic	-10028	ENST00000590415	ENSG00000267066	ENST00000590415
	2	144100007	144100363	intron (ENST00000682281, intron 6 of 11)	protein_coding-intron (ENST00000241391, intron 4 of 8)	45720	ENST00000476958	ENSG00000121964	ENST00000392869	GTDC1		22	23231585	23231887	intron (ENST00000487679, intron 2 of 2)	protein_coding-intron (ENST00000305877, intron 1 of 22)	-19296	ENST00000480973	ENSG00000186716	ENST00000471452	BCR		12	89250368	89250536	intron (ENST00000549278, intron 1 of 6)	lncRNA-intron (ENST00000549278, intron 1 of 6)	31833	ENST00000459334	ENSG00000238302	ENST00000459334	RNU7-120P
	3	184134023	184134240	promoter-TSS (ENST00000491144)	protein_coding-promoter-TSS (ENST00000491144)	-570	ENST00000609288	ENSG00000273181	ENST00000609288			4	173490834	173491636	Intergenic	Intergenic	-16837	ENST00000693691	ENSG00000286039	ENST00000684846			12	49583417	49583681	promoter-TSS (ENST00000527253)	protein_coding-promoter-TSS (ENST00000527253)	-12	ENST00000527253	ENSG00000110844	ENST00000549547	PRPF40B
	9	91515230	91515500	Intergenic	Intergenic	89127	ENST00000442072	ENSG00000233081	ENST00000442072			3	45125054	45125192	intron (ENST00000425231, intron 1 of 3)	protein_coding-intron (ENST00000296129, intron 1 of 8)	14472	ENST00000490471	ENSG00000163814	ENST00000296129	CDCP1		X	71068192	71068501	promoter-TSS (ENST00000276105)	protein_coding-promoter-TSS (ENST00000276105)	-12	ENST00000374274	ENSG00000147164	ENST00000483560	SNX12
	6	157631836	157632068	exon (ENST00000422910, exon 1 of 5)	protein_coding-exon (ENST00000422910, exon 1 of 5)	830	ENST00000422910	ENSG00000175048	ENST00000341375	ZDHHC14		2	26852933	26853396	intron (ENST00000434719, intron 1 of 3)	protein_coding-intron (ENST00000288699, intron 1 of 12)	4656	ENST00000434719	ENSG00000157851	ENST00000434719	DPYSL5		21	32379080	32379380	intron (ENST00000382751, intron 4 of 38)	protein_coding-intron (ENST00000382751, intron 4 of 38)	-1908	ENST00000363922	ENSG00000200792	ENST00000363922	SNORA80A
	13	28123735	28124315	Intergenic	Intergenic	14168	ENST00000563843	ENSG00000261485	ENST00000563843	PAN3-AS1		6	108760661	108760980	intron (ENST00000444910, intron 3 of 3)	lncRNA-intron (ENST00000368974, intron 3 of 3)	1359	ENST00000430898	ENSG00000203801	ENST00000368974	LINC00222		12	122500258	122500400	promoter-TSS (ENST00000536663)	protein_coding-promoter-TSS (ENST00000536663)	-81	ENST00000536663	ENSG00000033030	ENST00000633063	ZCCHC8
	20	37777676	37777930	intron (ENST00000628103, intron 10 of 16)	protein_coding-intron (ENST00000361383, intron 9 of 15)	530	ENST00000373469	ENSG00000132792	ENST00000481674	CTNNBL1		6	42745097	42745601	exon (ENST00000372876, exon 1 of 1)	protein_coding-exon (ENST00000372876, exon 1 of 1)	754	ENST00000372876	ENSG00000124659	ENST00000372876	TBCC		4	2394357	2394913	intron (ENST00000511071, intron 1 of 11)	protein_coding-intron (ENST00000290974, intron 1 of 12)	12030	ENST00000508184	ENSG00000159733	ENST00000504743	ZFYVE28
	17	72754557	72754911	intron (ENST00000582769, intron 3 of 5)	protein_coding-intron (ENST00000255559, intron 6 of 9)	-29120	ENST00000579988	ENSG00000133195	ENST00000579988	SLC39A11		X	14474517	14474771	Intergenic	Intergenic	-54654	ENST00000443437	ENSG00000101958	ENST00000355020	GLRA2		1	58785154	58785304	promoter-TSS (ENST00000419531)	lncRNA-promoter-TSS (ENST00000419531)	73	ENST00000669294	ENSG00000234807	ENST00000685887	LINC01135
	X	10165803	10166026	intron (ENST00000674669, intron 1 of 9)	protein_coding-intron (ENST00000380829, intron 1 of 12)	7382	ENST00000454850	ENSG00000073464	ENST00000675144	CLCN4		1	199422240	199422657	Intergenic	Intergenic	35307	ENST00000430498	ENSG00000236468	ENST00000430498			20	17538709	17538834	intron (ENST00000473415, intron 4 of 6)	protein_coding-intron (ENST00000377868, intron 1 of 7)	-7392	ENST00000377873	ENSG00000125864	ENST00000473415	BFSP1
	21	15275955	15276243	intron (ENST00000673790, intron 2 of 3)	lncRNA-intron (ENST00000673790, intron 2 of 3)	7628	ENST00000673790	ENSG00000288578	ENST00000673790			4	7222271	7222507	intron (ENST00000507866, intron 1 of 26)	protein_coding-intron (ENST00000507866, intron 1 of 26)	29851	ENST00000507866	ENSG00000184985	ENST00000507866	SORCS2		21	34888554	34888848	promoter-TSS (ENST00000344691)	protein_coding-promoter-TSS (ENST00000344691)	-11	ENST00000358356	ENSG00000159216	ENST00000468726	RUNX1
	6	11021068	11021417	intron (ENST00000354666, intron 1 of 7)	protein_coding-intron (ENST00000354666, intron 1 of 7)	5656	ENST00000620852	ENSG00000274541	ENST00000620852			8	102123765	102123888	exon (ENST00000517531, exon 1 of 4)	protein_coding-exon (ENST00000517531, exon 1 of 4)	124	ENST00000517531	ENSG00000104490	ENST00000524137	NCALD		4	42562115	42562294	exon (ENST00000512846, exon 1 of 1)	processed_pseudogene-exon (ENST00000512846, exon 1 of 1)	221	ENST00000512846	ENSG00000248283	ENST00000512846	CCNL2P1
	19	17685181	17685963	intron (ENST00000552293, intron 1 of 41)	protein_coding-intron (ENST00000519716, intron 1 of 43)	2754	ENST00000552293	ENSG00000130477	ENST00000550896	UNC13A		3	195115909	195116080	intron (ENST00000491138, intron 2 of 2)	protein_coding-intron (ENST00000310380, intron 3 of 3)	6198	ENST00000356740	ENSG00000173950	ENST00000496644	XXYLT1		8	26321530	26321762	intron (ENST00000667651, intron 1 of 8)	protein_coding-intron (ENST00000315985, intron 2 of 9)	-3647	ENST00000657943	ENSG00000221914	ENST00000518890	PPP2R2A
	11	7174417	7174912	Intergenic	Intergenic	-48269	ENST00000534653	ENSG00000255179	ENST00000534653			2	23321711	23322292	Intergenic	Intergenic	10043	ENST00000423706	ENSG00000223530	ENST00000423706			3	9321056	9321222	intron (ENST00000491930, intron 2 of 3)	protein_coding-intron (ENST00000490889, intron 3 of 3)	-27304	ENST00000397343	ENSG00000214041	ENST00000397343	PGAM1P4
	16	7348760	7348923	intron (ENST00000620507, intron 1 of 11)	protein_coding-intron (ENST00000311745, intron 1 of 12)	15996	ENST00000355637	ENSG00000078328	ENST00000550418	RBFOX1		20	37256318	37256548	exon (ENST00000237527, exon 3 of 5)	protein_coding-exon (ENST00000237527, exon 3 of 5)	5381	ENST00000373614	ENSG00000118702	ENST00000237527	GHRH		5	55534272	55534874	exon (ENST00000264775, exon 1 of 6)	protein_coding-exon (ENST00000264775, exon 1 of 6)	378	ENST00000509667	ENSG00000067113	ENST00000502907	PLPP1
	7	47830655	47830918	intron (ENST00000690269, intron 42 of 57)	protein_coding-intron (ENST00000289672, intron 42 of 56)	-3320	ENST00000483616	ENSG00000158683	ENST00000690269	PKD1L1		1	226846771	226846969	Intergenic	Intergenic	19159	ENST00000664298	ENSG00000287259	ENST00000664298			7	90244987	90245132	promoter-TSS (ENST00000389297)	protein_coding-promoter-TSS (ENST00000389297)	55	ENST00000700854	ENSG00000289836	ENST00000700854
	4	113837520	113837726	Intergenic	Intergenic	-2427	ENST00000504097	ENSG00000250229	ENST00000504097			17	77213112	77213809	exon (ENST00000392476, exon 18 of 20)	protein_coding-exon (ENST00000392476, exon 18 of 20)	745	ENST00000588721	ENSG00000129657	ENST00000588696	SEC14L1		1	165482199	165482460	intron (ENST00000685245, intron 1 of 1)	lncRNA-intron (ENST00000415000, intron 2 of 2)	-15395	ENST00000448964	ENSG00000230748	ENST00000448964	PRELID1P7
	9	136323349	136323554	exon (ENST00000573103, exon 1 of 1)	lncRNA-exon (ENST00000573103, exon 1 of 1)	1767	ENST00000601276	ENSG00000262075	ENST00000601276	DKFZP434A062		7	130385661	130386048	TTS (ENST00000470838)	protein_coding-TTS (ENST00000470838)	1219	ENST00000478096	ENSG00000091704	ENST00000478096	CPA1		11	117249672	117249805	intron (ENST00000531452, intron 6 of 14)	protein_coding-intron (ENST00000300650, intron 6 of 14)	-14061	ENST00000517183	ENSG00000252992	ENST00000517183
	10	77501293	77501961	intron (ENST00000638514, intron 1 of 27)	protein_coding-intron (ENST00000286627, intron 1 of 26)	-2657	ENST00000639282	ENSG00000156113	ENST00000638283	KCNMA1		9	34440035	34440391	intron (ENST00000379081, intron 1 of 5)	protein_coding-intron (ENST00000297620, intron 1 of 5)	-17201	ENST00000470982	ENSG00000122735	ENST00000470982	DNAI1		11	33039113	33039497	promoter-TSS (ENST00000334274)	protein_coding-promoter-TSS (ENST00000334274)	-112	ENST00000530419	ENSG00000176148	ENST00000531632	TCP11L1
	13	27054273	27054392	Intergenic	Intergenic	-22886	ENST00000619632	ENSG00000278496	ENST00000619632			11	21631992	21632574	Intergenic	Intergenic	120567	ENST00000702362	ENSG00000289944	ENST00000701962			1	25676085	25676220	intron (ENST00000263979, intron 2 of 12)	protein_coding-intron (ENST00000263979, intron 2 of 12)	-10350	ENST00000473891	ENSG00000117643	ENST00000374329	MAN1C1
	4	105240032	105240316	exon (ENST00000305737, exon 3 of 3)	protein_coding-exon (ENST00000305737, exon 3 of 3)	-53490	ENST00000480252	ENSG00000243383	ENST00000480252	RN7SL89P		9	126297845	126297975	intron (ENST00000662542, intron 1 of 2)	lncRNA-intron (ENST00000653769, intron 2 of 3)	680	ENST00000662542	ENSG00000228392	ENST00000653769			17	14308972	14309218	intron (ENST00000466596, intron 1 of 2)	protein_coding-intron (ENST00000360954, intron 1 of 1)	5241	ENST00000583262	ENSG00000266709	ENST00000583262
	5	34660690	34661006	intron (ENST00000513974, intron 2 of 6)	protein_coding-intron (ENST00000265109, intron 1 of 17)	-3598	ENST00000507566	ENSG00000250234	ENST00000507566			6	21808851	21809084	intron (ENST00000685576, intron 5 of 12)	lncRNA-intron (ENST00000606336, intron 6 of 6)	-13569	ENST00000624804	ENSG00000280443	ENST00000624804			7	22560851	22561119	intron (ENST00000439708, intron 1 of 3)	protein_coding-intron (ENST00000439708, intron 1 of 3)	-2352	ENST00000435127	ENSG00000232759	ENST00000435127	STEAP1B-AS1
	20	61604558	61604882	intron (ENST00000543233, intron 1 of 14)	protein_coding-intron (ENST00000543233, intron 1 of 14)	4959	ENST00000543233	ENSG00000179242	ENST00000611855	CDH4		3	16668872	16669092	intron (ENST00000693687, intron 1 of 1)	protein_coding-intron (ENST00000454457, intron 1 of 6)	1324	ENST00000454457	ENSG00000092345	ENST00000250863	DAZL		17	17237199	17237352	promoter-TSS (ENST00000285071)	protein_coding-promoter-TSS (ENST00000285071)	-87	ENST00000389171	ENSG00000154803	ENST00000389171	FLCN
	3	16142090	16142267	Intergenic	Intergenic	-32502	ENST00000339732	ENSG00000131386	ENST00000489467	GALNT15		7	55488817	55489297	intron (ENST00000625836, intron 4 of 4)	protein_coding-intron (ENST00000285279, intron 4 of 4)	27020	ENST00000453256	ENSG00000154978	ENST00000462326	VOPP1		8	122096378	122096605	intron (ENST00000523792, intron 1 of 2)	lncRNA-intron (ENST00000523792, intron 1 of 2)	5011	ENST00000519284	ENSG00000253814	ENST00000519284	MRPS36P3
	11	16226353	16226585	intron (ENST00000683767, intron 4 of 15)	protein_coding-intron (ENST00000316399, intron 3 of 14)	26067	ENST00000531297	ENSG00000110693	ENST00000533870	SOX6		9	112012196	112012923	Intergenic	Intergenic	-15820	ENST00000410424	ENSG00000222356	ENST00000410424	RNU6-710P		2	45889050	45889326	intron (ENST00000480453, intron 3 of 6)	protein_coding-intron (ENST00000306156, intron 2 of 14)	-88907	ENST00000489067	ENSG00000171132	ENST00000480633	PRKCE
	X	22399826	22400070	intron (ENST00000687248, intron 4 of 5)	protein_coding-intron (ENST00000683289, intron 11 of 13)	-28184	ENST00000456621	ENSG00000102174	ENST00000682888	PHEX		1	205519167	205520228	intron (ENST00000507240, intron 1 of 1)	protein_coding-intron (ENST00000360066, intron 1 of 15)	-2732	ENST00000515494	ENSG00000117266	ENST00000506215	CDK18		1	778526	778707	promoter-TSS (ENST00000412115)	lncRNA-promoter-TSS (ENST00000412115)	47	ENST00000506640	ENSG00000228327	ENST00000506640
	4	8040661	8040944	intron (ENST00000676532, intron 9 of 20)	protein_coding-intron (ENST00000341937, intron 9 of 19)	634	ENST00000515079	ENSG00000163995	ENST00000428004	ABLIM2		6	166078224	166078669	Intergenic	Intergenic	14155	ENST00000402643	ENSG00000216624	ENST00000638093	GAPDHP72		2	96111311	96111521	Intergenic	Intergenic	5155	ENST00000620793	ENSG00000274286	ENST00000620793	ADRA2B
	2	84404954	84405378	Intergenic	Intergenic	21770	ENST00000484365	ENSG00000163541	ENST00000487809	SUCLG1		7	71618215	71618655	intron (ENST00000618959, intron 5 of 9)	protein_coding-intron (ENST00000333538, intron 6 of 10)	67312	ENST00000363070	ENSG00000199940	ENST00000363070	RN7SKP75		12	50545806	50546084	intron (ENST00000549620, intron 1 of 7)	protein_coding-intron (ENST00000301180, intron 1 of 37)	40960	ENST00000301180	ENSG00000066084	ENST00000549620	DIP2B
	9	136386101	136386297	intron (ENST00000689006, intron 13 of 23)	protein_coding-intron (ENST00000298532, intron 12 of 22)	8620	ENST00000682698	ENSG00000165684	ENST00000637388	SNAPC4		8	115587446	115587676	exon (ENST00000220888, exon 4 of 6)	protein_coding-exon (ENST00000220888, exon 4 of 6)	32509	ENST00000519076	ENSG00000104447	ENST00000395715	TRPS1		7	155258175	155258304	Intergenic	Intergenic	-4133	ENST00000686633	ENSG00000289248	ENST00000686633
	6	75922394	75922670	intron (ENST00000611179, intron 15 of 15)	protein_coding-intron (ENST00000369950, intron 16 of 16)	-5981	ENST00000363170	ENSG00000200040	ENST00000363170	Y_RNA		17	15377648	15377934	Intergenic	Intergenic	12468	ENST00000623654	ENSG00000279567	ENST00000623654			16	75148805	75148931	promoter-TSS (ENST00000567481)	protein_coding-promoter-TSS (ENST00000567481)	-183	ENST00000567481	ENSG00000184517	ENST00000567481	ZFP1
	6	37985166	37985730	intron (ENST00000373391, intron 2 of 4)	protein_coding-intron (ENST00000287218, intron 2 of 5)	17865	ENST00000405398	ENSG00000218521	ENST00000405398			1	241998477	241998815	intron (ENST00000357246, intron 2 of 3)	protein_coding-intron (ENST00000357246, intron 2 of 3)	452	ENST00000357246	ENSG00000197769	ENST00000357246	MAP1LC3C		4	83552232	83552397	intron (ENST00000611707, intron 3 of 12)	protein_coding-intron (ENST00000264409, intron 2 of 11)	16007	ENST00000509412	ENSG00000138678	ENST00000509412	GPAT3
	12	108635434	108635706	promoter-TSS (ENST00000547282)	lncRNA-promoter-TSS (ENST00000547282)	-240	ENST00000635896	ENSG00000284388	ENST00000635896	MIR4496		16	3121704	3122414	intron (ENST00000674022, intron 1 of 3)	lncRNA-intron (ENST00000572691, intron 4 of 6)	6538	ENST00000570935	ENSG00000122386	ENST00000570935	ZNF205		2	207133758	207134250	intron (ENST00000421199, intron 1 of 3)	protein_coding-intron (ENST00000309446, intron 1 of 3)	133	ENST00000412414	ENSG00000118263	ENST00000423015	KLF7
	11	130907268	130907535	intron (ENST00000533318, intron 4 of 9)	protein_coding-intron (ENST00000265909, intron 5 of 10)	945	ENST00000534726	ENSG00000120451	ENST00000530356	SNX19		6	17530378	17530891	TTS (ENST00000333817)	processed_pseudogene-TTS (ENST00000333817)	1018	ENST00000333817	ENSG00000184612	ENST00000333817	RPL7P26		1	110248790	110248993	exon (ENST00000369787, exon 4 of 4)	protein_coding-exon (ENST00000369787, exon 4 of 4)	-7863	ENST00000634283	ENSG00000282852	ENST00000634283
	7	111561790	111561969	promoter-TSS (ENST00000447215)	protein_coding-promoter-TSS (ENST00000447215)	22	ENST00000492938	ENSG00000184903	ENST00000450877	IMMP2L		5	37771254	37772319	Intergenic	Intergenic	-39803	ENST00000637595	ENSG00000248587	ENST00000510986	GDNF-AS1		1	85576596	85576744	exon (ENST00000467666, exon 1 of 4)	lncRNA-exon (ENST00000467666, exon 1 of 4)	188	ENST00000467666	ENSG00000282057	ENST00000488557
	11	19267060	19267317	intron (ENST00000527978, intron 3 of 3)	lncRNA-intron (ENST00000527978, intron 3 of 3)	8081	ENST00000532690	ENSG00000254544	ENST00000532690	PCNAP4		1	26094183	26094472	Intergenic	Intergenic	-16838	ENST00000619836	ENSG00000175087	ENST00000374271	PDIK1L		7	148941101	148941288	promoter-TSS (ENST00000651540)	lncRNA-promoter-TSS (ENST00000651540)	34	ENST00000652060	ENSG00000286180	ENST00000652060
	12	132542668	132543070	intron (ENST00000680143, intron 4 of 18)	protein_coding-intron (ENST00000434748, intron 4 of 16)	-7860	ENST00000624087	ENSG00000280287	ENST00000624087			1	156622588	156622900	intron (ENST00000487988, intron 2 of 2)	protein_coding-intron (ENST00000255039, intron 2 of 6)	-1320	ENST00000494218	ENSG00000132702	ENST00000482204	HAPLN2		5	72308197	72308639	promoter-TSS (ENST00000519143)	protein_coding-promoter-TSS (ENST00000519143)	7	ENST00000694996	ENSG00000113048	ENST00000519143	MRPS27
	3	194690842	194691408	Intergenic	Intergenic	5242	ENST00000329759	ENSG00000185112	ENST00000329759	FAM43A		2	231900485	231900794	Intergenic	Intergenic	-8341	ENST00000410314	ENSG00000222246	ENST00000410314	MIR1471		6	138115986	138116168	Intergenic	Intergenic	-8658	ENST00000421351	ENSG00000112378	ENST00000421351	PERP
	11	129228516	129228811	intron (ENST00000525234, intron 1 of 6)	protein_coding-intron (ENST00000525234, intron 1 of 6)	25697	ENST00000362390	ENSG00000199260	ENST00000362390	RNU6-874P		1	15738090	15738916	promoter-TSS (ENST00000465495)	protein_coding-promoter-TSS (ENST00000465495)	-532	ENST00000465495	ENSG00000162461	ENST00000465495	SLC25A34		2	10812638	10812819	promoter-TSS (ENST00000272227)	protein_coding-promoter-TSS (ENST00000272227)	26	ENST00000489662	ENSG00000143870	ENST00000540494	PDIA6
	18	72157005	72157278	Intergenic	Intergenic	-212564	ENST00000580927	ENSG00000265995	ENST00000580927			1	226479648	226479975	Intergenic	Intergenic	13678	ENST00000460287	ENSG00000177770	ENST00000460287	CDKN2AIPNLP1		3	185082237	185082398	exon (ENST00000335012, exon 2 of 2)	protein_coding-exon (ENST00000335012, exon 2 of 2)	70743	ENST00000335012	ENSG00000187068	ENST00000335012	C3orf70
	2	86135676	86136022	promoter-TSS (ENST00000386037)	snoRNA-promoter-TSS (ENST00000386037)	-21	ENST00000386037	ENSG00000208772	ENST00000386037	SNORD94		3	65268458	65268757	Intergenic	Intergenic	91110	ENST00000602316	ENSG00000270059	ENST00000602316			9	128786903	128787092	promoter-TSS (ENST00000223865)	protein_coding-promoter-TSS (ENST00000223865)	-256	ENST00000372648	ENSG00000107021	ENST00000372648	TBC1D13
	6	163993896	163994445	intron (ENST00000659063, intron 1 of 1)	lncRNA-intron (ENST00000659063, intron 1 of 1)	-33983	ENST00000670784	ENSG00000286573	ENST00000670784			10	31754930	31755556	TTS (ENST00000410480)	misc_RNA-TTS (ENST00000410480)	893	ENST00000410480	ENSG00000222412	ENST00000410480	Y_RNA		11	47269287	47270136	promoter-TSS (ENST00000311027)	protein_coding-promoter-TSS (ENST00000311027)	18	ENST00000444117	ENSG00000110514	ENST00000311027	MADD
	6	73775572	73775927	intron (ENST00000649530, intron 14 of 25)	protein_coding-intron (ENST00000287097, intron 15 of 32)	-16906	ENST00000474094	ENSG00000156535	ENST00000474094	CD109		2	128520751	128521267	Intergenic	Intergenic	-1832	ENST00000427740	ENSG00000227653	ENST00000427740	ISCA1P6		11	64181628	64181960	Intergenic	Intergenic	2944	ENST00000688681	ENSG00000288852	ENST00000688681
	7	133908843	133909189	intron (ENST00000472020, intron 2 of 3)	protein_coding-intron (ENST00000253861, intron 12 of 17)	13953	ENST00000472020	ENSG00000131558	ENST00000468932	EXOC4		1	32702046	32702410	intron (ENST00000417633, intron 1 of 1)	protein_coding-intron (ENST00000373484, intron 1 of 3)	528	ENST00000373484	ENSG00000162520	ENST00000417633	SYNC		2	33476275	33476913	promoter-TSS (ENST00000403687)	protein_coding-promoter-TSS (ENST00000403687)	-3	ENST00000482857	ENSG00000152689	ENST00000482857	RASGRP3
	13	21234612	21234846	intron (ENST00000653059, intron 4 of 4)	lncRNA-intron (ENST00000443719, intron 3 of 3)	9644	ENST00000443719	ENSG00000233405	ENST00000443719	LINC01046		2	239553506	239553786	Intergenic	Intergenic	9296	ENST00000652404	ENSG00000286188	ENST00000652635			3	13144376	13144612	intron (ENST00000648114, intron 2 of 15)	protein_coding-intron (ENST00000648114, intron 2 of 15)	-71065	ENST00000613206	ENSG00000144711	ENST00000473088	IQSEC1
	5	116802503	116802627	Intergenic	Intergenic	27622	ENST00000508636	ENSG00000249150	ENST00000666584			16	85543461	85543983	intron (ENST00000637419, intron 2 of 2)	protein_coding-intron (ENST00000637419, intron 2 of 2)	-12245	ENST00000635906	ENSG00000131149	ENST00000393243	GSE1		7	29457197	29457430	intron (ENST00000446446, intron 1 of 4)	protein_coding-intron (ENST00000222792, intron 6 of 12)	-22399	ENST00000412711	ENSG00000106069	ENST00000467441	CHN2
	22	49716885	49717306	TTS (ENST00000447372)	lncRNA-TTS (ENST00000447372)	7411	ENST00000447372	ENSG00000226954	ENST00000447372			9	133929526	133929903	intron (ENST00000472905, intron 1 of 3)	protein_coding-intron (ENST00000371850, intron 2 of 29)	9587	ENST00000472905	ENSG00000160293	ENST00000371850	VAV2		2	120983794	120983926	intron (ENST00000452692, intron 7 of 10)	protein_coding-intron (ENST00000341310, intron 7 of 9)	56850	ENST00000364714	ENSG00000201584	ENST00000364714	Y_RNA
	16	74321443	74321765	intron (ENST00000561921, intron 1 of 1)	lncRNA-intron (ENST00000561921, intron 1 of 1)	-8214	ENST00000493458	ENSG00000239763	ENST00000493458			20	58688782	58689252	promoter-TSS (ENST00000525817)	protein_coding-promoter-TSS (ENST00000525817)	-114	ENST00000525967	ENSG00000215440	ENST00000529976	NPEPL1		7	519080	519268	promoter-TSS (ENST00000400761)	protein_coding-promoter-TSS (ENST00000400761)	220	ENST00000354513	ENSG00000197461	ENST00000400761	PDGFA
	16	81492185	81492435	intron (ENST00000537098, intron 1 of 20)	protein_coding-intron (ENST00000537098, intron 1 of 20)	-3039	ENST00000539778	ENSG00000153815	ENST00000566513	CMIP		10	43110331	43111143	intron (ENST00000683872, intron 1 of 8)	protein_coding-intron (ENST00000340058, intron 6 of 18)	1530	ENST00000683872	ENSG00000165731	ENST00000683007	RET		22	24156970	24157130	intron (ENST00000495121, intron 1 of 3)	protein_coding-intron (ENST00000263119, intron 29 of 36)	517	ENST00000495121	ENSG00000099991	ENST00000263119	CABIN1
	1	210656261	210656485	intron (ENST00000545154, intron 10 of 10)	protein_coding-intron (ENST00000261458, intron 11 of 11)	-21942	ENST00000625140	ENSG00000279333	ENST00000625140			11	61729416	61729713	intron (ENST00000540717, intron 8 of 19)	protein_coding-intron (ENST00000257215, intron 8 of 19)	19129	ENST00000541891	ENSG00000124915	ENST00000541891	MYRF-AS1		18	24397697	24398099	promoter-TSS (ENST00000319481)	protein_coding-promoter-TSS (ENST00000319481)	-18	ENST00000578091	ENSG00000141447	ENST00000579851	OSBPL1A
	1	91806992	91807170	intron (ENST00000532540, intron 2 of 17)	protein_coding-intron (ENST00000212355, intron 2 of 16)	22985	ENST00000494134	ENSG00000239794	ENST00000494134	RN7SL653P		2	15716390	15718411	intron (ENST00000492352, intron 5 of 5)	lncRNA-intron (ENST00000436967, intron 2 of 3)	16869	ENST00000476839	ENSG00000231031	ENST00000436967	LINC01804		10	73096193	73096416	intron (ENST00000440381, intron 1 of 13)	protein_coding-intron (ENST00000263556, intron 1 of 14)	546	ENST00000307116	ENSG00000122884	ENST00000394890	P4HA1
	11	130038126	130038404	Intergenic	Intergenic	-2100	ENST00000527151	ENSG00000255535	ENST00000527151			16	4463950	4464616	promoter-TSS (ENST00000573533)	protein_coding-promoter-TSS (ENST00000573533)	-43	ENST00000573533	ENSG00000153406	ENST00000575557	NMRAL1		1	113059803	113059940	intron (ENST00000421157, intron 1 of 2)	lncRNA-intron (ENST00000421157, intron 1 of 2)	13242	ENST00000421157	ENSG00000238198	ENST00000421157	LRIG2-DT
	3	12501637	12501923	intron (ENST00000680354, intron 4 of 10)	protein_coding-intron (ENST00000284995, intron 4 of 11)	9433	ENST00000363244	ENSG00000200114	ENST00000363244	RNA5SP123		6	34466930	34467153	intron (ENST00000620693, intron 1 of 9)	protein_coding-intron (ENST00000244458, intron 1 of 9)	902	ENST00000374043	ENSG00000124507	ENST00000487760	PACSIN1		11	34174450	34174575	intron (ENST00000530814, intron 3 of 3)	protein_coding-intron (ENST00000435224, intron 3 of 16)	-14662	ENST00000364997	ENSG00000201867	ENST00000364997	Y_RNA
	12	121296343	121296646	intron (ENST00000652382, intron 1 of 18)	protein_coding-intron (ENST00000324774, intron 1 of 16)	179	ENST00000652382	ENSG00000110931	ENST00000392473	CAMKK2		7	148914202	148914862	Intergenic	Intergenic	24306	ENST00000494652	ENSG00000239468	ENST00000494652	RN7SL569P		1	44328193	44328330	intron (ENST00000452396, intron 1 of 5)	protein_coding-intron (ENST00000372257, intron 3 of 8)	-5218	ENST00000372259	ENSG00000117419	ENST00000457571	ERI3
	2	239775476	239776090	intron (ENST00000407524, intron 1 of 2)	lncRNA-intron (ENST00000407524, intron 1 of 2)	12923	ENST00000407524	ENSG00000220256	ENST00000407524			5	100790433	100790705	Intergenic	Intergenic	25996	ENST00000408336	ENSG00000221263	ENST00000408336	MIR548P		2	238439403	238439874	intron (ENST00000491653, intron 2 of 2)	protein_coding-intron (ENST00000264607, intron 3 of 4)	4469	ENST00000468122	ENSG00000065802	ENST00000463352	ASB1
	2	156539430	156539883	intron (ENST00000540309, intron 6 of 11)	protein_coding-intron (ENST00000310454, intron 6 of 16)	-31516	ENST00000464846	ENSG00000115159	ENST00000409125	GPD2		4	88841653	88841952	intron (ENST00000502459, intron 8 of 12)	protein_coding-intron (ENST00000264344, intron 7 of 23)	-18441	ENST00000395002	ENSG00000138640	ENST00000511976	FAM13A		7	81682993	81683131	intron (ENST00000413944, intron 1 of 10)	transcribed_unitary_pseudogene-intron (ENST00000413944, intron 1 of 10)	7352	ENST00000648981	ENSG00000233491	ENST00000412900
	16	82963620	82963847	intron (ENST00000565238, intron 1 of 2)	protein_coding-intron (ENST00000268613, intron 3 of 14)	26565	ENST00000565238	ENSG00000260832	ENST00000565238			14	34049666	34050207	intron (ENST00000555922, intron 2 of 2)	protein_coding-intron (ENST00000487915, intron 4 of 5)	9839	ENST00000555922	ENSG00000258897	ENST00000555922	EGLN3-AS1		17	336130	336292	promoter-TSS (ENST00000574011)	protein_coding-promoter-TSS (ENST00000574011)	-189	ENST00000574011	ENSG00000181031	ENST00000574722	RPH3AL
	12	101040735	101040932	intron (ENST00000644049, intron 13 of 29)	protein_coding-intron (ENST00000392977, intron 11 of 27)	-1547	ENST00000548940	ENSG00000151572	ENST00000551148	ANO4		17	73531241	73531855	intron (ENST00000392650, intron 1 of 44)	protein_coding-intron (ENST00000392650, intron 1 of 44)	13302	ENST00000655723	ENSG00000264985	ENST00000583547			11	355824	356007	Intergenic	Intergenic	-13584	ENST00000329962	ENSG00000182272	ENST00000530717	B4GALNT4
	2	12801028	12801506	intron (ENST00000663507, intron 4 of 6)	lncRNA-intron (ENST00000663507, intron 4 of 6)	63900	ENST00000579927	ENSG00000264370	ENST00000579927	MIR3125		5	132210294	132210538	TTS (ENST00000395164)	protein_coding-TTS (ENST00000395164)	7502	ENST00000636015	ENSG00000283678	ENST00000636015	MIR6830		13	110471842	110472058	intron (ENST00000494852, intron 2 of 3)	protein_coding-intron (ENST00000360467, intron 28 of 47)	4868	ENST00000494852	ENSG00000134871	ENST00000478681	COL4A2
	17	34379903	34380257	Intergenic	Intergenic	-16847	ENST00000225842	ENSG00000108702	ENST00000225842	CCL1		15	40966271	40966581	Intergenic	Intergenic	12220	ENST00000487220	ENSG00000128965	ENST00000444189	CHAC1		17	78617760	78617944	exon (ENST00000586185, exon 5 of 5)	lncRNA-exon (ENST00000586185, exon 5 of 5)	660	ENST00000652831	ENSG00000267123	ENST00000650520	SCAT1
	20	57796179	57796520	Intergenic	Intergenic	-84813	ENST00000265626	ENSG00000124225	ENST00000265626	PMEPA1		1	117122487	117122984	promoter-TSS (ENST00000256649)	protein_coding-promoter-TSS (ENST00000256649)	-148	ENST00000369461	ENSG00000134253	ENST00000369461	TRIM45		2	153959854	153959991	intron (ENST00000409237, intron 1 of 11)	protein_coding-intron (ENST00000392825, intron 3 of 12)	15424	ENST00000409237	ENSG00000144278	ENST00000422126	GALNT13
	19	14372863	14373148	Intergenic	Intergenic	-2809	ENST00000588438	ENSG00000266913	ENST00000588438	LINC01841		20	22924956	22925166	Intergenic	Intergenic	-38993	ENST00000396692	ENSG00000213882	ENST00000396692	CYB5AP4		21	44837013	44837264	Intergenic	Intergenic	-18359	ENST00000479153	ENSG00000184900	ENST00000397898	SUMO3
	19	33194215	33194379	promoter-TSS (ENST00000253193)	protein_coding-promoter-TSS (ENST00000253193)	-33	ENST00000253193	ENSG00000130881	ENST00000592484	LRP3		1	81852973	81853251	intron (ENST00000686636, intron 2 of 23)	protein_coding-intron (ENST00000319517, intron 2 of 19)	52114	ENST00000674208	ENSG00000117114	ENST00000674442	ADGRL2		2	231934385	231934556	Intergenic	Intergenic	-8074	ENST00000409852	ENSG00000163273	ENST00000295440	NPPC
	16	50614298	50614504	promoter-TSS (ENST00000379963)	lncRNA-promoter-TSS (ENST00000379963)	-717	ENST00000379963	ENSG00000205414	ENST00000379963			2	217826561	217827158	intron (ENST00000682258, intron 22 of 32)	protein_coding-intron (ENST00000171887, intron 22 of 32)	-11491	ENST00000495556	ENSG00000079308	ENST00000446903	TNS1		4	88747483	88747641	intron (ENST00000513837, intron 10 of 15)	protein_coding-intron (ENST00000264344, intron 18 of 23)	2305	ENST00000508360	ENSG00000138640	ENST00000264344	FAM13A
	9	90331723	90331866	intron (ENST00000659218, intron 2 of 2)	lncRNA-intron (ENST00000425666, intron 2 of 2)	96160	ENST00000659218	ENSG00000231107	ENST00000425666	LINC01508		1	184574674	184575017	intron (ENST00000367514, intron 1 of 3)	protein_coding-intron (ENST00000235307, intron 3 of 5)	6446	ENST00000367514	ENSG00000116667	ENST00000489143	C1orf21		10	66928105	66928263	exon (ENST00000361320, exon 2 of 3)	protein_coding-exon (ENST00000361320, exon 2 of 3)	1876	ENST00000689253	ENSG00000289325	ENST00000689253
	11	118180554	118180728	Intergenic	Intergenic	-4002	ENST00000278947	ENSG00000149575	ENST00000665446	SCN2B		18	76981567	76981898	promoter-TSS (ENST00000582546)	lncRNA-promoter-TSS (ENST00000582546)	20	ENST00000582546	ENSG00000266844	ENST00000577364			17	19363013	19363147	promoter-TSS (ENST00000261499)	protein_coding-promoter-TSS (ENST00000261499)	-49	ENST00000574508	ENSG00000108641	ENST00000647252	B9D1
	2	101463979	101464575	intron (ENST00000646446, intron 2 of 14)	protein_coding-intron (ENST00000428343, intron 2 of 11)	10227	ENST00000646893	ENSG00000196460	ENST00000481179	RFX8		6	157529374	157529655	TTS (ENST00000577768)	miRNA-TTS (ENST00000577768)	382	ENST00000577768	ENSG00000266617	ENST00000577768	MIR3692		19	47483880	47484072	promoter-TSS (ENST00000593284)	lncRNA-promoter-TSS (ENST00000593284)	-82	ENST00000598699	ENSG00000118162	ENST00000594208	KPTN
	16	56728992	56729187	TTS (ENST00000702369)	lncRNA-TTS (ENST00000702369)	858	ENST00000702369	ENSG00000261302	ENST00000564560	NUP93-DT		13	22625731	22626002	Intergenic	Intergenic	-31995	ENST00000671380	ENSG00000287357	ENST00000671380			1	164558825	164559006	promoter-TSS (ENST00000340699)	protein_coding-promoter-TSS (ENST00000340699)	-269	ENST00000420696	ENSG00000185630	ENST00000699846	PBX1
	1	210088987	210089163	intron (ENST00000699295, intron 6 of 9)	protein_coding-intron (ENST00000367015, intron 4 of 7)	68029	ENST00000534859	ENSG00000143469	ENST00000652023	SYT14		10	83927263	83927478	Intergenic	Intergenic	-14448	ENST00000432108	ENSG00000233258	ENST00000432108			6	124119651	124120028	intron (ENST00000368417, intron 1 of 6)	protein_coding-intron (ENST00000368416, intron 1 of 3)	-2011	ENST00000545433	ENSG00000188580	ENST00000545433	NKAIN2
	19	1568405	1568709	promoter-TSS (ENST00000402693)	protein_coding-promoter-TSS (ENST00000402693)	-232	ENST00000402693	ENSG00000181588	ENST00000402693	MEX3D		20	18639808	18640000	intron (ENST00000647441, intron 5 of 6)	protein_coding-intron (ENST00000377452, intron 4 of 5)	3730	ENST00000431038	ENSG00000232136	ENST00000431038	DUXAP7		22	26385299	26385436	Intergenic	Intergenic	5409	ENST00000516458	ENSG00000252267	ENST00000516458	RNA5SP495
	17	77353779	77353994	intron (ENST00000592098, intron 1 of 1)	protein_coding-intron (ENST00000329047, intron 1 of 10)	-19304	ENST00000423034	ENSG00000184640	ENST00000592098	SEPTIN9		19	45324446	45324802	Intergenic	Intergenic	-1749	ENST00000221476	ENSG00000104879	ENST00000221476	CKM		2	109125135	109125274	promoter-TSS (ENST00000612530)	misc_RNA-promoter-TSS (ENST00000612530)	-595	ENST00000612530	ENSG00000277628	ENST00000612530	Metazoa_SRP
	17	57881039	57881340	intron (ENST00000577840, intron 1 of 9)	protein_coding-intron (ENST00000360238, intron 2 of 10)	4648	ENST00000577589	ENSG00000180891	ENST00000577830	CUEDC1		X	131068789	131069232	intron (ENST00000370922, intron 1 of 11)	protein_coding-intron (ENST00000276211, intron 1 of 11)	-3978	ENST00000423277	ENSG00000147256	ENST00000276211	ARHGAP36		11	10478071	10478455	intron (ENST00000529835, intron 2 of 2)	protein_coding-intron (ENST00000396553, intron 2 of 14)	-3620	ENST00000531227	ENSG00000133805	ENST00000533116	AMPD3
	3	194139185	194139366	TTS (ENST00000232424)	protein_coding-TTS (ENST00000232424)	3127	ENST00000476918	ENSG00000114315	ENST00000476918	HES1		16	67447290	67447951	intron (ENST00000564191, intron 2 of 6)	protein_coding-intron (ENST00000290949, intron 2 of 7)	-4213	ENST00000567170	ENSG00000159720	ENST00000564191	ATP6V0D1		22	25110588	25111176	promoter-TSS (ENST00000637069)	protein_coding-promoter-TSS (ENST00000637069)	-960	ENST00000637069	ENSG00000197077	ENST00000406486	KIAA1671
	2	22923023	22923270	Intergenic	Intergenic	61594	ENST00000410684	ENSG00000222616	ENST00000410684	RN7SKP27		11	12824176	12824470	promoter-TSS (ENST00000526953)	lncRNA-promoter-TSS (ENST00000526953)	-656	ENST00000526953	ENSG00000254688	ENST00000526953			12	12704662	12704856	intron (ENST00000684771, intron 2 of 3)	protein_coding-intron (ENST00000682080, intron 2 of 2)	7539	ENST00000683707	ENSG00000111276	ENST00000228872	CDKN1B
	1	102776129	102776403	intron (ENST00000414418, intron 2 of 6)	lncRNA-intron (ENST00000414418, intron 2 of 6)	77576	ENST00000414418	ENSG00000230864	ENST00000414418			19	4877615	4879010	Intergenic	Intergenic	-10618	ENST00000585479	ENSG00000105355	ENST00000585479	PLIN3		9	113410363	113410874	promoter-TSS (ENST00000288462)	protein_coding-promoter-TSS (ENST00000288462)	57	ENST00000374171	ENSG00000148229	ENST00000374169	POLE3
	2	19574721	19575268	Intergenic	Intergenic	95051	ENST00000663794	ENSG00000237992	ENST00000663794	LINC01808		2	43071668	43071889	Intergenic	Intergenic	19716	ENST00000384359	ENSG00000207087	ENST00000384359	RNU6-242P		13	27007210	27007396	Intergenic	Intergenic	10606	ENST00000456044	ENSG00000218198	ENST00000456044	RPS20P32
	2	223936734	223937072	intron (ENST00000650969, intron 1 of 16)	protein_coding-intron (ENST00000233055, intron 1 of 11)	8396	ENST00000650969	ENSG00000286239	ENST00000650969			1	10286214	10286621	intron (ENST00000696504, intron 13 of 47)	protein_coding-intron (ENST00000263934, intron 13 of 46)	3967	ENST00000497835	ENSG00000054523	ENST00000696503	KIF1B		6	30885378	30885654	promoter-TSS (ENST00000431373)	protein_coding-intron (ENST00000508312, intron 1 of 16)	-197	ENST00000504679	ENSG00000204580	ENST00000502955	DDR1
	17	46046981	46047171	promoter-TSS (ENST00000572218)	protein_coding-promoter-TSS (ENST00000572218)	-955	ENST00000572218	ENSG00000120071	ENST00000639099	KANSL1		19	11339608	11339957	promoter-TSS (ENST00000222120)	protein_coding-promoter-TSS (ENST00000222120)	-125	ENST00000222120	ENSG00000105514	ENST00000222120	RAB3D		16	85570346	85570554	intron (ENST00000635906, intron 1 of 2)	protein_coding-intron (ENST00000635906, intron 1 of 2)	13121	ENST00000602862	ENSG00000270124	ENST00000602862
	16	56849030	56849194	exon (ENST00000308159, exon 22 of 22)	protein_coding-exon (ENST00000308159, exon 22 of 22)	7471	ENST00000563465	ENSG00000102900	ENST00000569863	NUP93		2	25915418	25915748	Intergenic	Intergenic	-28377	ENST00000404822	ENSG00000217718	ENST00000404822	NDUFB4P4		1	246647179	246647367	exon (ENST00000366512, exon 9 of 9)	protein_coding-exon (ENST00000366512, exon 9 of 9)	-14795	ENST00000449978	ENSG00000228955	ENST00000449978	RPL7AP82
	X	56766081	56766466	intron (ENST00000451583, intron 2 of 2)	protein_coding-intron (ENST00000374922, intron 2 of 2)	-28696	ENST00000421129	ENSG00000237748	ENST00000421129	UQCRBP1		14	104878392	104878959	intron (ENST00000556508, intron 4 of 17)	protein_coding-intron (ENST00000414716, intron 5 of 18)	13395	ENST00000556508	ENSG00000099814	ENST00000414716	CEP170B		10	124389285	124389436	Intergenic	Intergenic	13976	ENST00000471127	ENSG00000065154	ENST00000483711	OAT
	12	83082126	83082497	intron (ENST00000549919, intron 12 of 12)	protein_coding-intron (ENST00000321196, intron 11 of 11)	60421	ENST00000516411	ENSG00000252220	ENST00000516411	RNU6-977P		18	22602469	22602753	Intergenic	Intergenic	16146	ENST00000495480	ENSG00000239490	ENST00000495480	RPS4XP18		10	4813061	4813197	intron (ENST00000462718, intron 1 of 5)	protein_coding-intron (ENST00000462718, intron 1 of 5)	-13048	ENST00000474119	ENSG00000165568	ENST00000441590	AKR1E2
	17	39144386	39144918	intron (ENST00000579190, intron 1 of 4)	protein_coding-intron (ENST00000315392, intron 1 of 13)	6867	ENST00000394318	ENSG00000161381	ENST00000577838	PLXDC1		4	186953647	186954175	Intergenic	Intergenic	-52033	ENST00000651047	ENSG00000250971	ENST00000507776			17	37358838	37359217	promoter-TSS (ENST00000613146)	protein_coding-promoter-TSS (ENST00000613146)	69	ENST00000621960	ENSG00000278540	ENST00000614428	ACACA
	3	4650713	4650863	intron (ENST00000650294, intron 10 of 60)	protein_coding-intron (ENST00000302640, intron 8 of 60)	6170	ENST00000650079	ENSG00000150995	ENST00000467545	ITPR1		14	89349056	89349863	promoter-TSS (ENST00000555407)	lncRNA-promoter-TSS (ENST00000555407)	82	ENST00000662923	ENSG00000258752	ENST00000662923			1	203726472	203726677	promoter-TSS (ENST00000484746)	protein_coding-promoter-TSS (ENST00000484746)	-894	ENST00000484746	ENSG00000058668	ENST00000357681	ATP2B4
	22	26649001	26649236	intron (ENST00000450203, intron 1 of 4)	lncRNA-intron (ENST00000418918, intron 1 of 2)	1890	ENST00000430483	ENSG00000225783	ENST00000425476	MIAT		10	94075622	94075866	intron (ENST00000692396, intron 2 of 32)	protein_coding-intron (ENST00000371380, intron 2 of 32)	-13296	ENST00000371385	ENSG00000138193	ENST00000689982	PLCE1		9	87160317	87160532	TTS (ENST00000623052)	lncRNA-TTS (ENST00000623052)	11780	ENST00000623052	ENSG00000204446	ENST00000623052	LINC02872
	2	222582900	222583142	intron (ENST00000281828, intron 16 of 16)	protein_coding-intron (ENST00000281828, intron 16 of 16)	-13475	ENST00000568928	ENSG00000116120	ENST00000281828	FARSB		18	25648729	25649042	Intergenic	Intergenic	169647	ENST00000486780	ENSG00000242216	ENST00000486780	RN7SL97P		1	28648061	28648287	promoter-TSS (ENST00000387069)	snRNA-promoter-TSS (ENST00000387069)	117	ENST00000685312	ENSG00000120656	ENST00000688425	TAF12
	19	48074072	48074334	TTS (ENST00000593765)	protein_coding-TTS (ENST00000593765)	634	ENST00000595161	ENSG00000105499	ENST00000598488	PLA2G4C		13	113001101	113002033	promoter-TSS (ENST00000375597)	protein_coding-promoter-TSS (ENST00000375597)	-147	ENST00000375604	ENSG00000126217	ENST00000494043	MCF2L		2	136298121	136298265	Intergenic	Intergenic	31720	ENST00000392399	ENSG00000230037	ENST00000392399	UBBP1
	5	72488841	72489213	intron (ENST00000318442, intron 1 of 4)	protein_coding-intron (ENST00000318442, intron 1 of 4)	18339	ENST00000514477	ENSG00000178175	ENST00000414109	ZNF366		1	24744982	24745576	promoter-TSS (ENST00000374379)	protein_coding-promoter-TSS (ENST00000374379)	-103	ENST00000497755	ENSG00000169504	ENST00000488683	CLIC4		17	2435921	2436304	intron (ENST00000576556, intron 6 of 7)	protein_coding-intron (ENST00000263092, intron 8 of 9)	-11700	ENST00000625037	ENSG00000279872	ENST00000625037
	1	244450715	244450928	intron (ENST00000366535, intron 1 of 12)	protein_coding-intron (ENST00000366535, intron 1 of 12)	1088	ENST00000366535	ENSG00000035687	ENST00000462358	ADSS2		1	192563528	192563911	intron (ENST00000646999, intron 9 of 9)	lncRNA-intron (ENST00000434300, intron 3 of 3)	-12044	ENST00000474373	ENSG00000090104	ENST00000469578	RGS1		11	842819	843042	promoter-TSS (ENST00000322028)	protein_coding-promoter-TSS (ENST00000322028)	-11	ENST00000397408	ENSG00000214063	ENST00000525201	TSPAN4
	5	154938245	154938427	promoter-TSS (ENST00000285873)	protein_coding-promoter-TSS (ENST00000285873)	-125	ENST00000285873	ENSG00000082516	ENST00000285873	GEMIN5		8	117563510	117564034	Intergenic	Intergenic	33408	ENST00000519391	ENSG00000164758	ENST00000519391	MED30		7	72546748	72546885	Intergenic	Intergenic	-99665	ENST00000431984	ENSG00000183166	ENST00000431984	CALN1
	16	27426378	27426663	promoter-TSS (ENST00000395754)	protein_coding-promoter-TSS (ENST00000395754)	-724	ENST00000395754	ENSG00000103522	ENST00000561953	IL21R		16	69880615	69880882	intron (ENST00000570104, intron 1 of 2)	protein_coding-intron (ENST00000356003, intron 4 of 20)	9035	ENST00000570104	ENSG00000198373	ENST00000563618	WWP2		11	64086724	64087152	exon (ENST00000544948, exon 3 of 3)	lncRNA-exon (ENST00000544948, exon 3 of 3)	5248	ENST00000544948	ENSG00000256481	ENST00000544948
	10	127205454	127205703	intron (ENST00000623213, intron 27 of 51)	protein_coding-intron (ENST00000280333, intron 27 of 51)	-8987	ENST00000522781	ENSG00000188916	ENST00000614311	INSYN2A		5	10663468	10663925	TTS (ENST00000504159)	processed_pseudogene-TTS (ENST00000504159)	1417	ENST00000504159	ENSG00000251548	ENST00000504159			10	127145284	127145479	intron (ENST00000614311, intron 4 of 4)	protein_coding-intron (ENST00000280333, intron 27 of 51)	31628	ENST00000424811	ENSG00000188916	ENST00000424811	INSYN2A
	7	129414112	129414401	intron (ENST00000490911, intron 12 of 16)	protein_coding-intron (ENST00000325006, intron 12 of 16)	-3886	ENST00000450566	ENSG00000238072	ENST00000450566	CDC26P1		3	197520353	197520963	intron (ENST00000651856, intron 10 of 11)	protein_coding-intron (ENST00000358186, intron 5 of 6)	2602	ENST00000479425	ENSG00000161267	ENST00000479425	BDH1		10	79242643	79242931	promoter-TSS (ENST00000472035)	protein_coding-promoter-TSS (ENST00000472035)	-882	ENST00000472035	ENSG00000108175	ENST00000334512	ZMIZ1
	20	32209105	32209228	intron (ENST00000486717, intron 1 of 5)	protein_coding-intron (ENST00000375730, intron 1 of 4)	1231	ENST00000486717	ENSG00000101346	ENST00000486717	POFUT1		9	128882974	128883097	promoter-TSS (ENST00000451800)	protein_coding-promoter-TSS (ENST00000451800)	533	ENST00000259324	ENSG00000136802	ENST00000492784	LRRC8A		19	1942360	1942556	promoter-TSS (ENST00000591752)	protein_coding-promoter-TSS (ENST00000591752)	-1	ENST00000591752	ENSG00000133275	ENST00000614707	CSNK1G2
	7	20577765	20578101	Intergenic	Intergenic	-4139	ENST00000429983	ENSG00000179460	ENST00000429983	EEF1A1P27		9	94819091	94819575	intron (ENST00000424143, intron 4 of 11)	protein_coding-intron (ENST00000277198, intron 5 of 7)	-4939	ENST00000437846	ENSG00000230815	ENST00000437846			12	46825911	46826102	promoter-TSS (ENST00000266579)	protein_coding-promoter-TSS (ENST00000266579)	-9	ENST00000447411	ENSG00000139209	ENST00000266579	SLC38A4
	1	176820415	176820669	intron (ENST00000367662, intron 21 of 22)	protein_coding-intron (ENST00000367662, intron 21 of 22)	11299	ENST00000662545	ENSG00000286754	ENST00000662545			15	34636217	34636501	Intergenic	Intergenic	-21377	ENST00000654640	ENSG00000287973	ENST00000654640			13	98285434	98285613	intron (ENST00000627049, intron 2 of 27)	protein_coding-intron (ENST00000319562, intron 2 of 26)	-42668	ENST00000601361	ENSG00000152767	ENST00000601361	FARP1
	18	11986556	11986715	intron (ENST00000625802, intron 1 of 2)	protein_coding-intron (ENST00000269159, intron 1 of 7)	4965	ENST00000588927	ENSG00000141401	ENST00000590107	IMPA2		5	135304402	135304806	intron (ENST00000513931, intron 3 of 3)	lncRNA-intron (ENST00000513931, intron 3 of 3)	-33335	ENST00000555438	ENSG00000224186	ENST00000505828	PITX1-AS1		6	89581822	89581971	intron (ENST00000626778, intron 3 of 4)	protein_coding-intron (ENST00000339746, intron 2 of 15)	-14852	ENST00000438267	ENSG00000237027	ENST00000425588
	15	35552830	35553016	intron (ENST00000559210, intron 1 of 2)	lncRNA-intron (ENST00000501169, intron 1 of 2)	6540	ENST00000559210	ENSG00000248079	ENST00000701722	DPH6-DT		18	13399506	13399845	intron (ENST00000679177, intron 3 of 5)	protein_coding-intron (ENST00000359446, intron 3 of 6)	12334	ENST00000677867	ENSG00000168675	ENST00000587344	LDLRAD4		7	88200880	88201132	exon (ENST00000398204, exon 30 of 30)	protein_coding-exon (ENST00000398204, exon 30 of 30)	9487	ENST00000472930	ENSG00000075142	ENST00000486860	SRI
	7	139451763	139452038	TTS (ENST00000340940)	protein_coding-TTS (ENST00000340940)	3160	ENST00000516523	ENSG00000252332	ENST00000516523	RNU6-911P		21	40299512	40299743	intron (ENST00000617870, intron 6 of 29)	protein_coding-intron (ENST00000400454, intron 9 of 32)	54027	ENST00000404019	ENSG00000171587	ENST00000404019	DSCAM		11	62727258	62727382	promoter-TSS (ENST00000294161)	protein_coding-promoter-TSS (ENST00000294161)	64	ENST00000403734	ENSG00000234857	ENST00000403734	HNRNPUL2-BSCL2
	9	28743333	28743504	intron (ENST00000698404, intron 2 of 8)	protein_coding-intron (ENST00000698399, intron 2 of 6)	-73133	ENST00000379992	ENSG00000174482	ENST00000698399	LINGO2		2	202115428	202115972	exon (ENST00000409819, exon 1 of 3)	lncRNA-exon (ENST00000409819, exon 1 of 3)	1358	ENST00000409819	ENSG00000222035	ENST00000670761	KIAA2012-AS1		10	72552788	72553206	intron (ENST00000642044, intron 3 of 13)	protein_coding-intron (ENST00000361114, intron 3 of 11)	-1799	ENST00000476605	ENSG00000107745	ENST00000489666	MICU1
	12	10291749	10291955	promoter-TSS (ENST00000702601)	lncRNA-promoter-TSS (ENST00000702601)	-568	ENST00000702735	ENSG00000290036	ENST00000702735			1	210099983	210100298	exon (ENST00000367015, exon 6 of 8)	protein_coding-exon (ENST00000367015, exon 6 of 8)	79094	ENST00000534859	ENSG00000143469	ENST00000367015	SYT14		2	27356957	27357243	promoter-TSS (ENST00000264720)	protein_coding-promoter-TSS (ENST00000264720)	-40	ENST00000453289	ENSG00000234072	ENST00000453289	GTF3C2-AS2
	7	152868974	152869262	Intergenic	Intergenic	-56115	ENST00000658865	ENSG00000286565	ENST00000658865			20	62675870	62676091	intron (ENST00000466818, intron 2 of 2)	protein_coding-intron (ENST00000466818, intron 2 of 2)	7500	ENST00000466818	ENSG00000101187	ENST00000497919	SLCO4A1		15	89334956	89335147	promoter-TSS (ENST00000268124)	protein_coding-promoter-TSS (ENST00000268124)	-2	ENST00000569473	ENSG00000261441	ENST00000562356	POLG-DT
	2	209160761	209161048	Intergenic	Intergenic	15663	ENST00000418459	ENSG00000232799	ENST00000418459	CRYGFP		20	50661658	50662027	intron (ENST00000435177, intron 3 of 3)	protein_coding-intron (ENST00000327979, intron 1 of 21)	8640	ENST00000435177	ENSG00000234693	ENST00000435177	RIPOR3-AS1		19	37469075	37469266	promoter-TSS (ENST00000330173)	protein_coding-promoter-TSS (ENST00000330173)	100	ENST00000448051	ENSG00000196437	ENST00000392150	ZNF569
	8	4111584	4111843	intron (ENST00000635120, intron 3 of 69)	protein_coding-intron (ENST00000400186, intron 3 of 67)	-205675	ENST00000666533	ENSG00000286934	ENST00000666533			9	109110073	109110264	intron (ENST00000374586, intron 1 of 17)	protein_coding-intron (ENST00000374586, intron 1 of 17)	-1680	ENST00000491854	ENSG00000106771	ENST00000374586	TMEM245		6	147941189	147941550	intron (ENST00000427015, intron 1 of 2)	lncRNA-intron (ENST00000427015, intron 1 of 2)	-60347	ENST00000668177	ENSG00000287976	ENST00000668177
	1	184611412	184611540	intron (ENST00000660403, intron 2 of 3)	protein_coding-intron (ENST00000235307, intron 5 of 5)	18963	ENST00000702746	ENSG00000290066	ENST00000702746			4	155967195	155967391	Intergenic	Intergenic	-13381	ENST00000679942	ENSG00000256043	ENST00000679942	CTSO		9	110184350	110184658	Intergenic	Intergenic	22976	ENST00000473442	ENSG00000188959	ENST00000473442	C9orf152
	19	35292950	35293657	intron (ENST00000595791, intron 1 of 4)	protein_coding-intron (ENST00000361922, intron 1 of 11)	1142	ENST00000392213	ENSG00000105695	ENST00000600291	MAG		1	214029695	214030166	exon (ENST00000607258, exon 1 of 1)	lncRNA-exon (ENST00000607258, exon 1 of 1)	971	ENST00000607258	ENSG00000272167	ENST00000607258			6	1746065	1746184	intron (ENST00000531690, intron 3 of 5)	protein_coding-intron (ENST00000380805, intron 1 of 5)	-19647	ENST00000533279	ENSG00000112699	ENST00000530075	GMDS
	6	38953011	38953146	promoter-TSS (ENST00000416948)	lncRNA-promoter-TSS (ENST00000416948)	21	ENST00000416948	ENSG00000231150	ENST00000416948	DNAH8-AS1		14	60204879	60205095	Intergenic	Intergenic	7925	ENST00000491913	ENSG00000242135	ENST00000491913	RPL17P2		5	132389720	132389999	TTS (ENST00000437841)	protein_coding-TTS (ENST00000437841)	899	ENST00000475308	ENSG00000197375	ENST00000461013	SLC22A5
	19	14249230	14249391	Intergenic	Intergenic	20067	ENST00000589512	ENSG00000267406	ENST00000589512			8	74194409	74194814	intron (ENST00000670556, intron 1 of 1)	lncRNA-intron (ENST00000668834, intron 2 of 2)	-4785	ENST00000522339	ENSG00000253983	ENST00000668834			16	89700151	89700320	intron (ENST00000569918, intron 2 of 2)	protein_coding-intron (ENST00000289805, intron 2 of 2)	1405	ENST00000569918	ENSG00000158792	ENST00000569918	SPATA2L
	2	12945491	12945657	intron (ENST00000664540, intron 4 of 5)	lncRNA-intron (ENST00000655303, intron 3 of 4)	-55379	ENST00000647894	ENSG00000285876	ENST00000647894			8	117881731	117881971	intron (ENST00000436216, intron 1 of 5)	protein_coding-intron (ENST00000378204, intron 1 of 10)	-74949	ENST00000684443	ENSG00000182197	ENST00000436216	EXT1		3	170414280	170414401	intron (ENST00000468232, intron 3 of 3)	lncRNA-intron (ENST00000468232, intron 3 of 3)	3828	ENST00000468232	ENSG00000242578	ENST00000468232
	20	20998197	20998522	Intergenic	Intergenic	27911	ENST00000432942	ENSG00000234104	ENST00000432942			11	11787353	11787659	intron (ENST00000662809, intron 1 of 1)	lncRNA-intron (ENST00000662809, intron 1 of 1)	-4284	ENST00000616510	ENSG00000278529	ENST00000616510	MIR8070		3	545621	545799	promoter-TSS (ENST00000653731)	lncRNA-promoter-TSS (ENST00000653731)	-456	ENST00000661727	ENSG00000224957	ENST00000420823	LINC01266
	5	149857793	149857927	TTS (ENST00000255266)	protein_coding-TTS (ENST00000255266)	10032	ENST00000512670	ENSG00000132915	ENST00000508173	PDE6A		14	99589065	99589538	intron (ENST00000380243, intron 1 of 5)	protein_coding-intron (ENST00000380243, intron 1 of 5)	6284	ENST00000363636	ENSG00000200506	ENST00000363636	Y_RNA		19	34999380	34999583	promoter-TSS (ENST00000317991)	protein_coding-promoter-TSS (ENST00000317991)	94	ENST00000594597	ENSG00000089351	ENST00000411896	GRAMD1A
	5	147734291	147734627	intron (ENST00000616793, intron 1 of 21)	protein_coding-intron (ENST00000265272, intron 1 of 20)	8908	ENST00000662767	ENSG00000287630	ENST00000662767			7	129913927	129914220	intron (ENST00000480245, intron 1 of 6)	protein_coding-intron (ENST00000355621, intron 1 of 6)	23659	ENST00000649897	ENSG00000186591	ENST00000496698	UBE2H		14	57136683	57137004	intron (ENST00000554725, intron 2 of 3)	lncRNA-intron (ENST00000554725, intron 2 of 3)	-24183	ENST00000551408	ENSG00000258592	ENST00000554160
	16	54477864	54478117	Intergenic	Intergenic	13406	ENST00000660981	ENSG00000286845	ENST00000660981			9	35553044	35553347	intron (ENST00000455600, intron 2 of 11)	protein_coding-intron (ENST00000361226, intron 2 of 11)	9762	ENST00000478246	ENSG00000215187	ENST00000399742	FAM166B		11	122287533	122287707	intron (ENST00000670843, intron 2 of 3)	lncRNA-intron (ENST00000527474, intron 3 of 3)	-7570	ENST00000526777	ENSG00000255219	ENST00000526777
	12	30989802	30990030	intron (ENST00000625497, intron 2 of 3)	protein_coding-intron (ENST00000261177, intron 7 of 7)	-10980	ENST00000612219	ENSG00000226472	ENST00000418254			16	87980410	87980624	promoter-TSS (ENST00000474563)	protein_coding-promoter-TSS (ENST00000474563)	-18	ENST00000474563	ENSG00000172530	ENST00000423252	BANP		10	98374668	98374813	Intergenic	Intergenic	13696	ENST00000464808	ENSG00000119943	ENST00000483923	PYROXD2
	6	170206047	170206949	intron (ENST00000702319, intron 2 of 2)	lncRNA-intron (ENST00000691159, intron 1 of 2)	6729	ENST00000405880	ENSG00000218716	ENST00000405880	RPL12P23		7	2190662	2191482	intron (ENST00000459731, intron 1 of 2)	protein_coding-intron (ENST00000265854, intron 10 of 18)	2403	ENST00000464742	ENSG00000002822	ENST00000445959	MAD1L1		6	129844591	129844832	intron (ENST00000438392, intron 3 of 5)	protein_coding-intron (ENST00000368143, intron 2 of 4)	16604	ENST00000368143	ENSG00000203756	ENST00000368143	TMEM244
	3	72337171	72337500	Intergenic	Intergenic	-13308	ENST00000570082	ENSG00000260670	ENST00000570082			10	34918322	34918983	Intergenic	Intergenic	-8123	ENST00000411115	ENSG00000223047	ENST00000411115	RNU6-847P		17	81860979	81861186	promoter-TSS (ENST00000331483)	protein_coding-promoter-TSS (ENST00000331483)	-226	ENST00000680400	ENSG00000185624	ENST00000681760	P4HB
	1	66705681	66706061	intron (ENST00000684750, intron 16 of 22)	protein_coding-intron (ENST00000237247, intron 20 of 26)	-6314	ENST00000682619	ENSG00000118473	ENST00000683581	SGIP1		15	66995366	66995588	intron (ENST00000670149, intron 1 of 4)	lncRNA-intron (ENST00000558071, intron 1 of 4)	-1290	ENST00000560662	ENSG00000259347	ENST00000558097			1	116882306	116882457	Intergenic	Intergenic	27150	ENST00000610171	ENSG00000272715	ENST00000610171
	12	93946463	93946734	exon (ENST00000604017, exon 1 of 1)	lncRNA-exon (ENST00000604017, exon 1 of 1)	1557	ENST00000604017	ENSG00000271382	ENST00000604017			9	93133611	93133745	intron (ENST00000461162, intron 1 of 4)	protein_coding-intron (ENST00000375446, intron 1 of 3)	541	ENST00000490564	ENSG00000131669	ENST00000375446	NINJ1		22	46739155	46739370	Intergenic	Intergenic	-1010	ENST00000216264	ENSG00000100422	ENST00000443629	CERK
	8	58833986	58834164	intron (ENST00000361421, intron 5 of 8)	protein_coding-intron (ENST00000361421, intron 5 of 8)	-19523	ENST00000364361	ENSG00000201231	ENST00000364361	RNU4-50P		3	16254994	16255276	Intergenic	Intergenic	-2005	ENST00000648063	ENSG00000285654	ENST00000648063			10	77877816	77877967	intron (ENST00000372391, intron 1 of 31)	protein_coding-intron (ENST00000372391, intron 1 of 31)	-8700	ENST00000475613	ENSG00000151208	ENST00000466198	DLG5
	2	33355061	33355283	intron (ENST00000402934, intron 22 of 29)	protein_coding-intron (ENST00000402934, intron 22 of 29)	22274	ENST00000516437	ENSG00000252246	ENST00000516437	RNA5SP92		5	116859860	116860364	Intergenic	Intergenic	-29742	ENST00000666584	ENSG00000249150	ENST00000666584			14	76864082	76864338	intron (ENST00000691684, intron 9 of 11)	protein_coding-intron (ENST00000216450, intron 10 of 12)	22540	ENST00000469811	ENSG00000241081	ENST00000469811	RPL22P2
	18	72161297	72161437	Intergenic	Intergenic	-216790	ENST00000580927	ENSG00000265995	ENST00000580927			15	67037614	67038107	intron (ENST00000702367, intron 1 of 2)	lncRNA-intron (ENST00000558071, intron 1 of 4)	21352	ENST00000702335	ENSG00000259347	ENST00000558097			19	663154	663442	promoter-TSS (ENST00000292363)	protein_coding-promoter-TSS (ENST00000292363)	-65	ENST00000589762	ENSG00000070423	ENST00000592626	RNF126
	20	48198984	48199288	intron (ENST00000688800, intron 2 of 3)	lncRNA-intron (ENST00000688800, intron 2 of 3)	6770	ENST00000688800	ENSG00000289072	ENST00000688800			13	113095460	113095934	TTS (ENST00000441756)	protein_coding-TTS (ENST00000441756)	475	ENST00000488765	ENSG00000126217	ENST00000494043	MCF2L		5	1336211	1336425	intron (ENST00000630539, intron 5 of 15)	protein_coding-intron (ENST00000320895, intron 5 of 16)	-1163	ENST00000508765	ENSG00000049656	ENST00000513250	CLPTM1L
	20	19259233	19259636	intron (ENST00000319682, intron 5 of 7)	lncRNA-intron (ENST00000319682, intron 5 of 7)	25162	ENST00000319682	ENSG00000179447	ENST00000319682	SLC24A3-AS1		6	80543767	80544235	Intergenic	Intergenic	13188	ENST00000403828	ENSG00000216352	ENST00000403828			9	124044550	124044717	Intergenic	Intergenic	-12109	ENST00000429482	ENSG00000234921	ENST00000429482
	16	67642154	67642457	Intergenic	Intergenic	-2683	ENST00000602563	ENSG00000159753	ENST00000602467	CARMIL2		2	121828165	121828749	Intergenic	Intergenic	36091	ENST00000657005	ENSG00000224655	ENST00000654814	LINC01823		8	97643995	97644338	promoter-TSS (ENST00000336273)	protein_coding-promoter-TSS (ENST00000336273)	-18	ENST00000336273	ENSG00000147649	ENST00000522313	MTDH
	4	169222819	169223241	intron (ENST00000508685, intron 1 of 8)	protein_coding-intron (ENST00000284637, intron 2 of 11)	21236	ENST00000510225	ENSG00000251171	ENST00000510225			15	80844104	80844665	intron (ENST00000220244, intron 1 of 28)	protein_coding-intron (ENST00000220244, intron 1 of 28)	-2311	ENST00000385268	ENSG00000208003	ENST00000385268	MIR549A		17	65679050	65679171	intron (ENST00000581734, intron 2 of 5)	protein_coding-intron (ENST00000317442, intron 4 of 6)	24196	ENST00000605382	ENSG00000270870	ENST00000605382
	18	49241905	49242078	intron (ENST00000675505, intron 13 of 17)	protein_coding-intron (ENST00000269445, intron 13 of 16)	36079	ENST00000577641	ENSG00000266696	ENST00000577641			1	33727289	33727488	intron (ENST00000619121, intron 15 of 70)	protein_coding-intron (ENST00000373381, intron 15 of 70)	-17884	ENST00000373380	ENSG00000121904	ENST00000373377	CSMD2		14	24161073	24161273	promoter-TSS (ENST00000324076)	protein_coding-promoter-TSS (ENST00000324076)	-61	ENST00000561415	ENSG00000213928	ENST00000560275	IRF9
	10	86003127	86003296	intron (ENST00000464741, intron 4 of 14)	protein_coding-intron (ENST00000327946, intron 4 of 15)	-49237	ENST00000363617	ENSG00000200487	ENST00000363617	RNA5SP322		1	31418619	31418958	intron (ENST00000491976, intron 2 of 10)	protein_coding-intron (ENST00000373709, intron 1 of 9)	4975	ENST00000536384	ENSG00000168528	ENST00000487207	SERINC2		10	69877524	69877756	promoter-TSS (ENST00000674124)	protein_coding-promoter-TSS (ENST00000674124)	344	ENST00000484990	ENSG00000197467	ENST00000683952	COL13A1
	18	10299750	10300154	intron (ENST00000669383, intron 1 of 2)	lncRNA-intron (ENST00000669383, intron 1 of 2)	2653	ENST00000669383	ENSG00000287065	ENST00000669383			9	6939010	6939312	intron (ENST00000428870, intron 1 of 14)	protein_coding-intron (ENST00000381306, intron 8 of 20)	13660	ENST00000428870	ENSG00000107077	ENST00000495890	KDM4C		20	25237817	25238170	Intergenic	Intergenic	7236	ENST00000618303	ENSG00000274414	ENST00000618303
	17	59710642	59710853	intron (ENST00000591315, intron 1 of 4)	protein_coding-intron (ENST00000262291, intron 1 of 11)	3029	ENST00000591315	ENSG00000062716	ENST00000262291	VMP1		17	4890107	4890854	exon (ENST00000571207, exon 10 of 28)	protein_coding-exon (ENST00000571207, exon 10 of 28)	-1991	ENST00000572629	ENSG00000141503	ENST00000574453	MINK1		21	45327200	45327361	Intergenic	Intergenic	7455	ENST00000686985	ENSG00000288842	ENST00000686985
	1	21706553	21706731	intron (ENST00000529637, intron 16 of 26)	protein_coding-intron (ENST00000308271, intron 16 of 26)	-2027	ENST00000464577	ENSG00000090686	ENST00000421625	USP48		3	112472712	112473029	intron (ENST00000334529, intron 2 of 4)	protein_coding-intron (ENST00000334529, intron 2 of 4)	-2417	ENST00000496584	ENSG00000186265	ENST00000334529	BTLA		1	232538379	232538531	intron (ENST00000674749, intron 3 of 23)	protein_coding-intron (ENST00000366630, intron 1 of 21)	23103	ENST00000366630	ENSG00000116991	ENST00000675407	SIPA1L2
	12	42223613	42224063	intron (ENST00000552928, intron 2 of 5)	protein_coding-intron (ENST00000327791, intron 2 of 4)	-13002	ENST00000551528	ENSG00000015153	ENST00000546782	YAF2		3	151630939	151631369	Intergenic	Intergenic	-6020	ENST00000492731	ENSG00000241151	ENST00000492731	LINC02066		17	63742012	63742139	promoter-TSS (ENST00000245865)	protein_coding-promoter-TSS (ENST00000245865)	-89	ENST00000392950	ENSG00000266173	ENST00000584110	STRADA
	5	138654200	138654883	intron (ENST00000517980, intron 2 of 5)	protein_coding-intron (ENST00000517980, intron 2 of 5)	-9296	ENST00000524127	ENSG00000044115	ENST00000523685	CTNNA1		17	5809076	5809350	intron (ENST00000573619, intron 1 of 4)	lncRNA-intron (ENST00000563763, intron 1 of 3)	36287	ENST00000573619	ENSG00000285471	ENST00000573619			3	20081150	20081502	intron (ENST00000426228, intron 2 of 4)	protein_coding-intron (ENST00000263754, intron 2 of 17)	-30268	ENST00000469085	ENSG00000114166	ENST00000263754	KAT2B
	20	52269392	52269678	intron (ENST00000661784, intron 2 of 5)	lncRNA-intron (ENST00000454600, intron 2 of 6)	34728	ENST00000665325	ENSG00000234948	ENST00000656367	LINC01524		1	21254339	21254912	intron (ENST00000649812, intron 8 of 19)	protein_coding-intron (ENST00000264205, intron 7 of 17)	2092	ENST00000528294	ENSG00000117298	ENST00000436918	ECE1		4	101707631	101707808	intron (ENST00000504592, intron 4 of 20)	protein_coding-intron (ENST00000504592, intron 4 of 20)	-16157	ENST00000362659	ENSG00000199529	ENST00000362659	RNU6-462P
	12	4784716	4785044	intron (ENST00000542998, intron 3 of 3)	protein_coding-intron (ENST00000542998, intron 3 of 3)	20912	ENST00000535354	ENSG00000130035	ENST00000542998	GALNT8		7	30865863	30866134	intron (ENST00000509504, intron 3 of 10)	protein_coding-intron (ENST00000265299, intron 13 of 17)	8251	ENST00000409881	ENSG00000106125	ENST00000494187	MINDY4		8	95024794	95025094	promoter-TSS (ENST00000396124)	protein_coding-promoter-TSS (ENST00000396124)	-45	ENST00000519804	ENSG00000156170	ENST00000519034	NDUFAF6
	9	96242585	96243068	intron (ENST00000650005, intron 7 of 8)	protein_coding-intron (ENST00000375262, intron 9 of 9)	1525	ENST00000484816	ENSG00000130948	ENST00000375263	HSD17B3		17	1783986	1784177	promoter-TSS (ENST00000476292)	protein_coding-promoter-TSS (ENST00000476292)	-218	ENST00000476292	ENSG00000186532	ENST00000491788	SMYD4		2	230781514	230781720	intron (ENST00000484398, intron 1 of 1)	protein_coding-intron (ENST00000258418, intron 2 of 8)	2611	ENST00000484398	ENSG00000135932	ENST00000484398	CAB39
	1	119313338	119313557	intron (ENST00000701423, intron 1 of 1)	lncRNA-intron (ENST00000457719, intron 1 of 2)	13769	ENST00000655614	ENSG00000227712	ENST00000457719			4	41538006	41538330	promoter-TSS (ENST00000503057)	protein_coding-promoter-TSS (ENST00000503057)	-6	ENST00000511496	ENSG00000064042	ENST00000396595	LIMCH1		7	42237384	42237780	promoter-TSS (ENST00000395925)	protein_coding-promoter-TSS (ENST00000395925)	-27	ENST00000677605	ENSG00000106571	ENST00000395925	GLI3
	22	19710858	19711084	Intergenic	Intergenic	-3532	ENST00000455784	ENSG00000184702	ENST00000477238	SEPTIN5		5	170522039	170522572	intron (ENST00000434108, intron 1 of 7)	protein_coding-intron (ENST00000328939, intron 1 of 7)	17732	ENST00000411494	ENSG00000182132	ENST00000328939	KCNIP1		17	38752537	38752715	promoter-TSS (ENST00000610434)	protein_coding-promoter-TSS (ENST00000610434)	-115	ENST00000619426	ENSG00000277791	ENST00000620309	PSMB3
	5	110036231	110036712	Intergenic	Intergenic	-151048	ENST00000518923	ENSG00000253224	ENST00000518923	PGAM5P1		10	71092727	71093532	Intergenic	Intergenic	-119441	ENST00000335350	ENSG00000107731	ENST00000373192	UNC5B		17	76501152	76501394	promoter-TSS (ENST00000590288)	protein_coding-promoter-TSS (ENST00000590288)	87	ENST00000674875	ENSG00000129667	ENST00000674875	RHBDF2
	17	82531483	82531677	intron (ENST00000570585, intron 1 of 3)	protein_coding-intron (ENST00000335255, intron 1 of 8)	11286	ENST00000570585	ENSG00000141568	ENST00000571160	FOXK2		7	151087503	151088132	intron (ENST00000469901, intron 1 of 5)	protein_coding-intron (ENST00000397238, intron 1 of 17)	750	ENST00000469901	ENSG00000133612	ENST00000483971	AGAP3		8	10730760	10730920	promoter-TSS (ENST00000304501)	protein_coding-promoter-TSS (ENST00000304501)	-329	ENST00000304501	ENSG00000171056	ENST00000304501	SOX7
	7	156342937	156343186	Intergenic	Intergenic	79514	ENST00000605066	ENSG00000270584	ENST00000605066			14	76111395	76111688	Intergenic	Intergenic	-40375	ENST00000554375	ENSG00000089916	ENST00000557542	GPATCH2L		6	36912817	36912946	intron (ENST00000480824, intron 4 of 8)	protein_coding-intron (ENST00000355190, intron 3 of 7)	26929	ENST00000480824	ENSG00000198663	ENST00000355190	C6orf89
	17	40068824	40069166	promoter-TSS (ENST00000546243)	protein_coding-promoter-TSS (ENST00000546243)	92	ENST00000546243	ENSG00000126351	ENST00000450525	THRA		15	101710839	101711128	intron (ENST00000615656, intron 5 of 18)	protein_coding-intron (ENST00000335968, intron 5 of 18)	-2155	ENST00000558533	ENSG00000185418	ENST00000560150	TARS3		20	39050100	39050316	Intergenic	Intergenic	19848	ENST00000482619	ENSG00000101452	ENST00000493450	DHX35
	3	113179272	113179529	intron (ENST00000655310, intron 2 of 2)	lncRNA-intron (ENST00000463017, intron 2 of 2)	-11581	ENST00000490139	ENSG00000243795	ENST00000490139	LINC02044		16	4455876	4456464	TTS (ENST00000576911)	protein_coding-TTS (ENST00000576911)	678	ENST00000574393	ENSG00000103423	ENST00000576180	DNAJA3		12	117441894	117442018	intron (ENST00000549189, intron 1 of 1)	protein_coding-intron (ENST00000549189, intron 1 of 1)	10214	ENST00000549189	ENSG00000089250	ENST00000317775	NOS1
	3	51622900	51623235	intron (ENST00000684192, intron 3 of 22)	protein_coding-intron (ENST00000409535, intron 2 of 21)	-6324	ENST00000432863	ENSG00000164080	ENST00000409535	RAD54L2		1	94247600	94247992	promoter-TSS (ENST00000413103)	lncRNA-promoter-TSS (ENST00000413103)	-23	ENST00000660441	ENSG00000226835	ENST00000666276	ARHGAP29-AS1		7	2079690	2080132	exon (ENST00000438959, exon 1 of 6)	protein_coding-exon (ENST00000438959, exon 1 of 6)	102	ENST00000438959	ENSG00000002822	ENST00000438959	MAD1L1
	2	164388639	164388791	Intergenic	Intergenic	-36492	ENST00000429636	ENSG00000237844	ENST00000429636			11	76768288	76768822	promoter-TSS (ENST00000533437)	lncRNA-promoter-TSS (ENST00000533437)	67	ENST00000667039	ENSG00000254632	ENST00000533437			8	32088887	32089336	intron (ENST00000523743, intron 3 of 3)	protein_coding-intron (ENST00000519301, intron 1 of 10)	-47550	ENST00000523785	ENSG00000253974	ENST00000523743	NRG1-IT1
	11	130162743	130162986	intron (ENST00000278742, intron 1 of 18)	protein_coding-intron (ENST00000278742, intron 1 of 18)	3082	ENST00000278742	ENSG00000149418	ENST00000278742	ST14		1	202323762	202324048	Intergenic	Intergenic	18020	ENST00000699429	ENSG00000077152	ENST00000699428	UBE2T		5	147169075	147169210	Intergenic	Intergenic	65717	ENST00000504297	ENSG00000250343	ENST00000504297	STK32A-AS1
	X	7152874	7153140	intron (ENST00000674429, intron 1 of 10)	protein_coding-intron (ENST00000658154, intron 1 of 11)	-4849	ENST00000424830	ENSG00000130021	ENST00000412827	PUDP		11	134655551	134656278	exon (ENST00000663285, exon 1 of 2)	lncRNA-exon (ENST00000663285, exon 1 of 2)	145	ENST00000663285	ENSG00000286374	ENST00000663285			13	26222184	26222420	promoter-TSS (ENST00000346166)	protein_coding-promoter-TSS (ENST00000346166)	12	ENST00000381588	ENSG00000127870	ENST00000498039	RNF6
	15	81304345	81304624	intron (ENST00000683961, intron 16 of 18)	protein_coding-intron (ENST00000302987, intron 16 of 18)	-1262	ENST00000559953	ENSG00000172349	ENST00000560989	IL16		2	168639607	168639925	intron (ENST00000392687, intron 4 of 10)	protein_coding-intron (ENST00000305747, intron 4 of 9)	-33270	ENST00000362478	ENSG00000199348	ENST00000362478	RNU6-766P		14	105181196	105181524	promoter-TSS (ENST00000339418)	protein_coding-promoter-TSS (ENST00000339418)	-37	ENST00000551024	ENSG00000183828	ENST00000339418	NUDT14
	7	38804146	38804645	intron (ENST00000414632, intron 6 of 6)	protein_coding-intron (ENST00000265745, intron 7 of 9)	-7354	ENST00000466017	ENSG00000006715	ENST00000482217	VPS41		18	62610408	62611467	Intergenic	Intergenic	29132	ENST00000590840	ENSG00000141664	ENST00000590840	ZCCHC2		13	110265387	110265691	exon (ENST00000624845, exon 1 of 1)	TEC-exon (ENST00000624845, exon 1 of 1)	574	ENST00000624845	ENSG00000279237	ENST00000624845
	21	38244877	38245059	intron (ENST00000551422, intron 2 of 3)	protein_coding-intron (ENST00000547341, intron 1 of 4)	-6304	ENST00000423089	ENSG00000231123	ENST00000423089	SPATA20P1		6	169848113	169848360	Intergenic	Intergenic	-38134	ENST00000427017	ENSG00000236173	ENST00000427017			10	3064688	3064824	TTS (ENST00000607898)	lncRNA-TTS (ENST00000607898)	1245	ENST00000607898	ENSG00000273001	ENST00000607898	PFKP-DT
	5	87329211	87329402	intron (ENST00000645953, intron 9 of 9)	protein_coding-intron (ENST00000274376, intron 1 of 24)	-8666	ENST00000509953	ENSG00000145715	ENST00000456692	RASA1		2	25301319	25302171	intron (ENST00000406659, intron 2 of 3)	protein_coding-intron (ENST00000264709, intron 2 of 22)	-26225	ENST00000682842	ENSG00000119772	ENST00000474887	DNMT3A		7	6222139	6222543	intron (ENST00000482460, intron 1 of 4)	protein_coding-intron (ENST00000350796, intron 1 of 12)	-9601	ENST00000365403	ENSG00000202273	ENST00000365403	Y_RNA
	9	134713104	134713403	intron (ENST00000618395, intron 4 of 65)	protein_coding-intron (ENST00000371817, intron 4 of 65)	-18340	ENST00000469093	ENSG00000130635	ENST00000371820	COL5A1		17	82565530	82566113	intron (ENST00000527313, intron 2 of 2)	protein_coding-intron (ENST00000335255, intron 2 of 8)	6457	ENST00000526383	ENSG00000141568	ENST00000529652	FOXK2		19	17260984	17261110	intron (ENST00000597928, intron 3 of 11)	protein_coding-intron (ENST00000252597, intron 4 of 12)	3667	ENST00000597928	ENSG00000130307	ENST00000598570	USHBP1
	2	110993881	110994218	intron (ENST00000676595, intron 14 of 18)	protein_coding-intron (ENST00000389811, intron 14 of 18)	-1908	ENST00000496981	ENSG00000153093	ENST00000441974	ACOXL		1	51372631	51373011	exon (ENST00000422197, exon 1 of 1)	processed_pseudogene-exon (ENST00000422197, exon 1 of 1)	551	ENST00000422197	ENSG00000232027	ENST00000422197			19	2900505	2900698	promoter-TSS (ENST00000306908)	protein_coding-promoter-TSS (ENST00000306908)	-327	ENST00000306908	ENSG00000171970	ENST00000590305	ZNF57
	11	9384410	9384570	promoter-TSS (ENST00000379719)	protein_coding-promoter-TSS (ENST00000379719)	-162	ENST00000379719	ENSG00000205339	ENST00000527431	IPO7		5	134000098	134000545	intron (ENST00000265333, intron 1 of 8)	protein_coding-intron (ENST00000265333, intron 1 of 8)	4314	ENST00000425992	ENSG00000213585	ENST00000489906	VDAC1		3	8758268	8758557	intron (ENST00000316793, intron 3 of 3)	protein_coding-intron (ENST00000316793, intron 3 of 3)	10265	ENST00000449615	ENSG00000180914	ENST00000474615	OXTR
	21	36730287	36730471	intron (ENST00000481185, intron 6 of 9)	protein_coding-intron (ENST00000290399, intron 6 of 10)	17813	ENST00000483178	ENSG00000159263	ENST00000460783	SIM2		2	71882953	71883442	Intergenic	Intergenic	101237	ENST00000451209	ENSG00000233971	ENST00000451209	RPS20P10		16	31213884	31214094	promoter-TSS (ENST00000322122)	protein_coding-promoter-TSS (ENST00000322122)	-102	ENST00000613872	ENSG00000177238	ENST00000613872	TRIM72
	12	132181145	132181788	Intergenic	Intergenic	8229	ENST00000685070	ENSG00000256576	ENST00000538731	LINC02361		4	168607860	168608164	intron (ENST00000508898, intron 1 of 7)	protein_coding-intron (ENST00000261509, intron 2 of 20)	-9255	ENST00000506381	ENSG00000229226	ENST00000506381	BTF3L4P4		2	199311316	199311442	intron (ENST00000700210, intron 6 of 7)	protein_coding-intron (ENST00000260926, intron 10 of 11)	-13931	ENST00000489557	ENSG00000257045	ENST00000489557
	8	102973307	102973440	intron (ENST00000520538, intron 3 of 4)	lncRNA-intron (ENST00000517389, intron 3 of 3)	-5412	ENST00000517983	ENSG00000253320	ENST00000524007	MAILR		19	4391488	4392332	intron (ENST00000598564, intron 1 of 9)	protein_coding-intron (ENST00000269886, intron 1 of 9)	-1300	ENST00000593591	ENSG00000141985	ENST00000417295	SH3GL1		8	30698695	30698984	intron (ENST00000523295, intron 4 of 8)	protein_coding-intron (ENST00000221130, intron 6 of 12)	28106	ENST00000643525	ENSG00000104687	ENST00000643525	GSR
	15	69414081	69414274	promoter-TSS (ENST00000260363)	protein_coding-promoter-TSS (ENST00000260363)	16	ENST00000663170	ENSG00000259426	ENST00000659608	KIF23-AS1		8	141206593	141206789	TTS (ENST00000517878)	protein_coding-TTS (ENST00000517878)	14360	ENST00000520725	ENSG00000105339	ENST00000520571	DENND3		2	241735361	241735665	promoter-TSS (ENST00000400768)	lncRNA-promoter-TSS (ENST00000400768)	-15	ENST00000400768	ENSG00000215692	ENST00000400768
	8	1320530	1321429	intron (ENST00000637795, intron 3 of 14)	protein_coding-intron (ENST00000421627, intron 3 of 14)	-18372	ENST00000617093	ENSG00000275427	ENST00000617093			3	44355745	44355992	intron (ENST00000494638, intron 2 of 3)	protein_coding-intron (ENST00000342649, intron 2 of 10)	17062	ENST00000417768	ENSG00000179152	ENST00000383746	TCAIM		6	37123031	37123172	Intergenic	Intergenic	31787	ENST00000424565	ENSG00000216412	ENST00000424565	RPL12P2
	2	233352837	233353147	exon (ENST00000563747, exon 1 of 1)	lncRNA-exon (ENST00000563747, exon 1 of 1)	424	ENST00000563747	ENSG00000259793	ENST00000563747			11	35968834	35969076	promoter-TSS (ENST00000529830)	processed_pseudogene-promoter-TSS (ENST00000529830)	-279	ENST00000529830	ENSG00000254672	ENST00000529830			17	17784023	17784382	intron (ENST00000395774, intron 1 of 1)	protein_coding-intron (ENST00000353383, intron 2 of 5)	2070	ENST00000395774	ENSG00000108557	ENST00000582514	RAI1
	1	67551422	67551635	Intergenic	Intergenic	-9545	ENST00000414338	ENSG00000238139	ENST00000414338			22	21651883	21652206	promoter-TSS (ENST00000390813)	miRNA-promoter-TSS (ENST00000390813)	-140	ENST00000701082	ENSG00000207751	ENST00000701082			8	144901521	144901670	promoter-TSS (ENST00000292579)	protein_coding-promoter-TSS (ENST00000292579)	-116	ENST00000528258	ENSG00000196150	ENST00000528258	ZNF250
	1	150282324	150282844	promoter-TSS (ENST00000290363)	protein_coding-promoter-TSS (ENST00000290363)	30	ENST00000290363	ENSG00000159208	ENST00000369095	CIART		2	208312087	208312393	exon (ENST00000264380, exon 13 of 42)	protein_coding-exon (ENST00000264380, exon 13 of 42)	13599	ENST00000477200	ENSG00000115020	ENST00000308862	PIKFYVE		1	85556230	85556499	intron (ENST00000498304, intron 1 of 3)	protein_coding-intron (ENST00000426972, intron 1 of 6)	20494	ENST00000467666	ENSG00000282057	ENST00000488557
	X	21767993	21768219	Intergenic	Intergenic	-9990	ENST00000379494	ENSG00000091482	ENST00000494525	SMPX		4	1038991	1039238	Intergenic	Intergenic	11436	ENST00000503095	ENSG00000250259	ENST00000503095			18	70205798	70206066	promoter-TSS (ENST00000255674)	protein_coding-promoter-TSS (ENST00000255674)	-4	ENST00000668900	ENSG00000287646	ENST00000666381
	8	18437935	18438226	Intergenic	Intergenic	46793	ENST00000520116	ENSG00000156006	ENST00000286479	NAT2		8	29522597	29523202	Intergenic	Intergenic	-4413	ENST00000521101	ENSG00000253632	ENST00000521101			6	147528510	147528954	intron (ENST00000566741, intron 1 of 1)	protein_coding-intron (ENST00000367474, intron 1 of 1)	19506	ENST00000566741	ENSG00000203727	ENST00000566741	SAMD5
	6	116863721	116864145	Intergenic	Intergenic	-13279	ENST00000487683	ENSG00000185002	ENST00000332958	RFX6		2	40155800	40156101	intron (ENST00000408028, intron 7 of 8)	protein_coding-intron (ENST00000332839, intron 9 of 10)	-33836	ENST00000620276	ENSG00000227028	ENST00000599740	SLC8A1-AS1		19	1940621	1941052	promoter-TSS (ENST00000255641)	protein_coding-promoter-TSS (ENST00000255641)	-336	ENST00000255641	ENSG00000133275	ENST00000614707	CSNK1G2
	5	58136545	58136673	intron (ENST00000661833, intron 1 of 1)	lncRNA-intron (ENST00000661833, intron 1 of 1)	-14234	ENST00000505861	ENSG00000248132	ENST00000505861	LINC02101		7	99374150	99374392	promoter-TSS (ENST00000414376)	protein_coding-promoter-TSS (ENST00000414376)	12	ENST00000414376	ENSG00000130429	ENST00000646101	ARPC1B		20	3472328	3472539	intron (ENST00000446916, intron 1 of 24)	protein_coding-intron (ENST00000262919, intron 1 of 28)	1325	ENST00000446916	ENSG00000088812	ENST00000446916	ATRN
	14	96247322	96247592	intron (ENST00000555847, intron 1 of 2)	protein_coding-intron (ENST00000553811, intron 2 of 3)	5316	ENST00000555847	ENSG00000258691	ENST00000553811			1	27688004	27688274	promoter-TSS (ENST00000445563)	processed_pseudogene-promoter-TSS (ENST00000445563)	-668	ENST00000445563	ENSG00000226662	ENST00000445563	CHMP1AP1		1	44632307	44632432	promoter-TSS (ENST00000484745)	protein_coding-promoter-TSS (ENST00000484745)	114	ENST00000475378	ENSG00000187147	ENST00000475378	RNF220
	6	118784435	118784557	Intergenic	Intergenic	1648	ENST00000404721	ENSG00000225549	ENST00000429807	SELENOKP3		10	52396106	52396598	Intergenic	Intergenic	-6864	ENST00000447680	ENSG00000213657	ENST00000447680	RPL31P44		17	1057180	1057367	intron (ENST00000574544, intron 4 of 5)	protein_coding-intron (ENST00000291107, intron 11 of 21)	774	ENST00000573895	ENSG00000159842	ENST00000572585	ABR
	6	93565116	93565562	intron (ENST00000668367, intron 2 of 4)	lncRNA-intron (ENST00000668367, intron 2 of 4)	145518	ENST00000687716	ENSG00000289081	ENST00000687716			7	11252016	11252394	promoter-TSS (ENST00000421121)	lncRNA-promoter-TSS (ENST00000421121)	-775	ENST00000445839	ENSG00000230333	ENST00000627042			10	57905472	57905675	Intergenic	Intergenic	-49722	ENST00000435086	ENSG00000223841	ENST00000435086
	6	40998638	40998989	Intergenic	Intergenic	34174	ENST00000470102	ENSG00000124602	ENST00000244565	UNC5CL		20	57810576	57811250	Intergenic	Intergenic	-84481	ENST00000582082	ENSG00000263453	ENST00000582082			18	9737476	9737691	intron (ENST00000583137, intron 4 of 4)	protein_coding-intron (ENST00000578734, intron 1 of 5)	-1981	ENST00000578806	ENSG00000266891	ENST00000578806
	X	110214559	110214831	intron (ENST00000680410, intron 5 of 9)	protein_coding-intron (ENST00000262844, intron 3 of 5)	10368	ENST00000386148	ENSG00000208883	ENST00000386148	SNORD96B		X	133405819	133406091	intron (ENST00000370828, intron 1 of 8)	protein_coding-intron (ENST00000370828, intron 1 of 8)	9534	ENST00000370828	ENSG00000076716	ENST00000370828	GPC4		10	68075218	68075414	promoter-TSS (ENST00000373700)	protein_coding-promoter-TSS (ENST00000373700)	-15	ENST00000395185	ENSG00000148634	ENST00000480158	HERC4
	2	169362739	169363035	promoter-TSS (ENST00000443831)	protein_coding-promoter-TSS (ENST00000443831)	-353	ENST00000443831	ENSG00000081479	ENST00000650252	LRP2		1	201275269	201275543	Intergenic	Intergenic	-8046	ENST00000263946	ENSG00000081277	ENST00000352845	PKP1		11	46367549	46367828	promoter-TSS (ENST00000524448)	protein_coding-promoter-TSS (ENST00000524448)	36	ENST00000524448	ENSG00000149091	ENST00000527674	DGKZ
	3	149891705	149891970	intron (ENST00000491086, intron 3 of 8)	protein_coding-intron (ENST00000344229, intron 5 of 10)	-3403	ENST00000482083	ENSG00000082996	ENST00000470151	RNF13		15	43280905	43281194	intron (ENST00000452443, intron 9 of 12)	protein_coding-intron (ENST00000452443, intron 9 of 12)	-4042	ENST00000562372	ENSG00000159495	ENST00000562372	TGM7		10	126062592	126062876	intron (ENST00000467145, intron 3 of 3)	protein_coding-intron (ENST00000368676, intron 14 of 18)	4272	ENST00000482291	ENSG00000148848	ENST00000467145	ADAM12
	4	182531482	182531846	intron (ENST00000510504, intron 1 of 2)	protein_coding-intron (ENST00000510504, intron 1 of 2)	-16995	ENST00000516534	ENSG00000252343	ENST00000516534	RNU2-34P		20	33909532	33909962	Intergenic	Intergenic	3589	ENST00000397772	ENSG00000214200	ENST00000397772	TPM3P2		11	66958475	66959252	promoter-TSS (ENST00000393958)	protein_coding-promoter-TSS (ENST00000393958)	-477	ENST00000651854	ENSG00000173599	ENST00000530259	PC
	19	46153836	46154302	intron (ENST00000434646, intron 2 of 4)	protein_coding-intron (ENST00000377693, intron 1 of 3)	-4977	ENST00000593592	ENSG00000204866	ENST00000377693	IGFL2		1	244953881	244954190	promoter-TSS (ENST00000516264)	snRNA-promoter-TSS (ENST00000516264)	-823	ENST00000516264	ENSG00000252073	ENST00000516264	RNU6-947P		1	147735261	147735524	Intergenic	Intergenic	-21793	ENST00000612401	ENSG00000274415	ENST00000622634
	4	171813344	171813541	promoter-TSS (ENST00000504379)	protein_coding-promoter-TSS (ENST00000504379)	38	ENST00000506823	ENSG00000174473	ENST00000616459	GALNTL6		7	157016175	157016366	exon (ENST00000480284, exon 2 of 2)	lncRNA-exon (ENST00000480284, exon 2 of 2)	5465	ENST00000480284	ENSG00000243479	ENST00000480284	MNX1-AS1		2	98800806	98800978	intron (ENST00000397899, intron 7 of 9)	protein_coding-intron (ENST00000397899, intron 7 of 9)	18482	ENST00000364200	ENSG00000201070	ENST00000364200	RNU4-84P
	1	179294943	179295198	intron (ENST00000426956, intron 1 of 6)	protein_coding-intron (ENST00000367619, intron 1 of 15)	750	ENST00000426956	ENSG00000057252	ENST00000540564	SOAT1		17	44905516	44905837	TTS (ENST00000253408)	protein_coding-TTS (ENST00000253408)	2400	ENST00000639243	ENSG00000131095	ENST00000253408	GFAP		17	80485856	80486175	Intergenic	Intergenic	-8172	ENST00000575212	ENSG00000171246	ENST00000535681	NPTX1
	16	72515039	72515380	intron (ENST00000563770, intron 6 of 7)	lncRNA-intron (ENST00000561611, intron 1 of 2)	85856	ENST00000624327	ENSG00000260664	ENST00000564508			4	118870149	118870489	intron (ENST00000610556, intron 1 of 4)	protein_coding-intron (ENST00000610556, intron 1 of 4)	-18522	ENST00000448416	ENSG00000172403	ENST00000307142	SYNPO2		17	77125540	77125705	intron (ENST00000561721, intron 3 of 4)	protein_coding-intron (ENST00000392476, intron 3 of 19)	-2251	ENST00000586429	ENSG00000129657	ENST00000589827	SEC14L1
	1	36606096	36606486	Intergenic	Intergenic	-24044	ENST00000453860	ENSG00000230214	ENST00000453860	FTLP18		9	38727554	38728220	Intergenic	Intergenic	-7754	ENST00000637493	ENSG00000283329	ENST00000637493	FAM240B		17	1123062	1123309	intron (ENST00000574437, intron 1 of 21)	protein_coding-intron (ENST00000302538, intron 2 of 22)	2570	ENST00000574437	ENSG00000159842	ENST00000572585	ABR
	12	13175520	13175777	Intergenic	Intergenic	-21075	ENST00000431267	ENSG00000134531	ENST00000538364	EMP1		9	133875228	133875520	intron (ENST00000486113, intron 2 of 2)	protein_coding-intron (ENST00000371850, intron 2 of 29)	63927	ENST00000472905	ENSG00000160293	ENST00000371850	VAV2		7	155003946	155004079	promoter-TSS (ENST00000404141)	protein_coding-promoter-TSS (ENST00000404141)	591	ENST00000608317	ENSG00000273344	ENST00000608317	PAXIP1-DT
	12	130705415	130705659	intron (ENST00000691977, intron 1 of 21)	protein_coding-intron (ENST00000643940, intron 1 of 21)	10723	ENST00000690669	ENSG00000060709	ENST00000540658	RIMBP2		2	211157948	211158185	Intergenic	Intergenic	53132	ENST00000605674	ENSG00000271074	ENST00000605674			2	215579988	215580123	intron (ENST00000457625, intron 1 of 1)	lncRNA-intron (ENST00000417485, intron 1 of 7)	2580	ENST00000457625	ENSG00000227981	ENST00000457625
	19	17932620	17932795	promoter-TSS (ENST00000445755)	protein_coding-promoter-TSS (ENST00000445755)	-308	ENST00000445755	ENSG00000007080	ENST00000596123	CCDC124		8	21756962	21757422	intron (ENST00000518077, intron 1 of 6)	protein_coding-intron (ENST00000306793, intron 3 of 8)	30967	ENST00000520676	ENSG00000168546	ENST00000518077	GFRA2		8	50535415	50535558	intron (ENST00000647273, intron 10 of 16)	protein_coding-intron (ENST00000517473, intron 9 of 16)	-17564	ENST00000524004	ENSG00000147481	ENST00000518864	SNTG1
	15	38831657	38831990	intron (ENST00000644461, intron 2 of 4)	lncRNA-intron (ENST00000644461, intron 2 of 4)	21609	ENST00000612997	ENSG00000274281	ENST00000612997			2	99691609	99692174	intron (ENST00000672756, intron 11 of 24)	protein_coding-intron (ENST00000317233, intron 10 of 23)	-98121	ENST00000445815	ENSG00000144218	ENST00000423966	AFF3		22	20111550	20111769	TTS (ENST00000252136)	protein_coding-TTS (ENST00000252136)	216	ENST00000412713	ENSG00000243762	ENST00000412713
	11	96220314	96220458	intron (ENST00000524717, intron 1 of 4)	protein_coding-intron (ENST00000524717, intron 1 of 4)	-121052	ENST00000582890	ENSG00000266192	ENST00000582890	MIR1260B		3	159898197	159898471	TTS (ENST00000412423)	protein_coding-TTS (ENST00000412423)	9542	ENST00000475932	ENSG00000151967	ENST00000475932	SCHIP1		2	237122283	237122422	TTS (ENST00000416509)	lncRNA-TTS (ENST00000416509)	1745	ENST00000416509	ENSG00000224844	ENST00000416509
	8	60402623	60402977	TTS (ENST00000506428)	lncRNA-TTS (ENST00000506428)	9847	ENST00000656414	ENSG00000251396	ENST00000531654	LINC01301		19	4377274	4377705	intron (ENST00000598564, intron 1 of 9)	protein_coding-intron (ENST00000269886, intron 1 of 9)	2803	ENST00000598230	ENSG00000141985	ENST00000417295	SH3GL1		6	39347058	39347558	intron (ENST00000538893, intron 18 of 21)	protein_coding-intron (ENST00000229913, intron 6 of 9)	-6439	ENST00000305491	ENSG00000218986	ENST00000305491
	12	94171461	94171929	intron (ENST00000551850, intron 2 of 4)	protein_coding-intron (ENST00000258526, intron 2 of 30)	4709	ENST00000551029	ENSG00000258035	ENST00000669622			22	16714667	16714859	Intergenic	Intergenic	-10286	ENST00000457911	ENSG00000241717	ENST00000457911	VWFP1		15	77991885	77992014	intron (ENST00000566116, intron 14 of 14)	protein_coding-intron (ENST00000465531, intron 1 of 1)	-1456	ENST00000562716	ENSG00000259792	ENST00000562716
	20	47390039	47390309	Intergenic	Intergenic	10623	ENST00000655691	ENSG00000224565	ENST00000655691	LINC01754		8	27897945	27898177	intron (ENST00000380385, intron 6 of 7)	protein_coding-intron (ENST00000354914, intron 7 of 8)	5434	ENST00000517763	ENSG00000253290	ENST00000517763			21	35190438	35190638	intron (ENST00000475045, intron 9 of 12)	protein_coding-intron (ENST00000475045, intron 9 of 12)	53900	ENST00000455028	ENSG00000234703	ENST00000455028
	8	32688880	32689110	intron (ENST00000523041, intron 1 of 1)	protein_coding-intron (ENST00000287842, intron 5 of 12)	-32758	ENST00000518084	ENSG00000157168	ENST00000519301	NRG1		1	203036204	203036918	intron (ENST00000447715, intron 4 of 34)	protein_coding-intron (ENST00000295706, intron 1 of 29)	2077	ENST00000447715	ENSG00000143847	ENST00000594656	PPFIA4		1	43592054	43592449	intron (ENST00000438120, intron 10 of 32)	protein_coding-intron (ENST00000359947, intron 10 of 33)	801	ENST00000414879	ENSG00000142949	ENST00000372405	PTPRF
	13	27038353	27038534	Intergenic	Intergenic	-20534	ENST00000456044	ENSG00000218198	ENST00000456044	RPS20P32		11	117122711	117123020	Intergenic	Intergenic	-3684	ENST00000447151	ENSG00000225236	ENST00000447151			3	149553768	149553925	intron (ENST00000472417, intron 2 of 5)	protein_coding-intron (ENST00000360632, intron 3 of 6)	-11407	ENST00000485244	ENSG00000018408	ENST00000465804	WWTR1
	6	101000341	101000734	intron (ENST00000683774, intron 1 of 16)	protein_coding-intron (ENST00000683774, intron 1 of 16)	37836	ENST00000683774	ENSG00000164418	ENST00000683054	GRIK2		1	42678086	42678327	promoter-TSS (ENST00000414339)	lncRNA-promoter-TSS (ENST00000414339)	-529	ENST00000414339	ENSG00000234917	ENST00000414339			7	100088771	100088953	promoter-TSS (ENST00000303904)	protein_coding-promoter-TSS (ENST00000303904)	-107	ENST00000303904	ENSG00000168090	ENST00000472107	COPS6
	2	9327996	9328203	intron (ENST00000641030, intron 2 of 10)	protein_coding-intron (ENST00000281419, intron 7 of 27)	4978	ENST00000641030	ENSG00000151693	ENST00000641030	ASAP2		17	9259355	9259892	intron (ENST00000575858, intron 5 of 5)	protein_coding-intron (ENST00000306357, intron 7 of 7)	13811	ENST00000570987	ENSG00000170310	ENST00000306357	STX8		18	59950646	59950819	Intergenic	Intergenic	-18706	ENST00000588207	ENSG00000267497	ENST00000588207	NFE2L3P1
	9	21789737	21789871	Intergenic	Intergenic	-12832	ENST00000404796	ENSG00000264545	ENST00000404796			1	20700491	20701152	intron (ENST00000400463, intron 5 of 14)	protein_coding-intron (ENST00000247986, intron 5 of 14)	-2382	ENST00000490034	ENSG00000117245	ENST00000490034	KIF17		3	197003047	197003195	promoter-TSS (ENST00000414354)	lncRNA-promoter-TSS (ENST00000414354)	-11	ENST00000446695	ENSG00000228109	ENST00000437064	MELTF-AS1
	10	133264295	133264540	promoter-TSS (ENST00000559018)	protein_coding-promoter-TSS (ENST00000559018)	-552	ENST00000559018	ENSG00000151651	ENST00000463298	ADAM8		17	66789142	66789384	intron (ENST00000413366, intron 16 of 16)	protein_coding-intron (ENST00000413366, intron 16 of 16)	2191	ENST00000385208	ENSG00000207943	ENST00000385208	MIR634		9	4009210	4009500	intron (ENST00000645252, intron 2 of 8)	protein_coding-intron (ENST00000324333, intron 3 of 9)	26643	ENST00000469833	ENSG00000107249	ENST00000467497	GLIS3
	20	63799249	63799979	intron (ENST00000650966, intron 1 of 5)	protein_coding-intron (ENST00000245663, intron 1 of 4)	-8462	ENST00000435912	ENSG00000231208	ENST00000435912	ZBTB46-AS1		18	59719344	59719870	Intergenic	Intergenic	19084	ENST00000617349	ENSG00000273664	ENST00000617349			4	8428077	8428246	intron (ENST00000413009, intron 1 of 16)	protein_coding-intron (ENST00000356406, intron 1 of 17)	300	ENST00000514423	ENSG00000087008	ENST00000515797	ACOX3
	12	123887063	123887207	intron (ENST00000673944, intron 51 of 78)	protein_coding-intron (ENST00000409039, intron 50 of 77)	-21178	ENST00000540041	ENSG00000197653	ENST00000492261	DNAH10		12	722396	722743	Intergenic	Intergenic	-30010	ENST00000340908	ENSG00000060237	ENST00000675631	WNK1		4	48304739	48304882	Intergenic	Intergenic	-34972	ENST00000381501	ENSG00000135605	ENST00000511150	TEC
	3	23612466	23612931	TTS (ENST00000516753)	snRNA-TTS (ENST00000516753)	1061	ENST00000516753	ENSG00000252562	ENST00000516753	RNU6-922P		2	62014102	62014396	intron (ENST00000472729, intron 2 of 2)	protein_coding-intron (ENST00000311832, intron 2 of 2)	13270	ENST00000458337	ENSG00000173163	ENST00000472729	COMMD1		7	131069334	131069469	intron (ENST00000703250, intron 1 of 4)	lncRNA-intron (ENST00000423414, intron 1 of 3)	11612	ENST00000646587	ENSG00000231721	ENST00000702824	LINC-PINT
	8	798947	799175	intron (ENST00000637795, intron 1 of 14)	protein_coding-intron (ENST00000522092, intron 1 of 3)	-23118	ENST00000421627	ENSG00000198010	ENST00000522499	DLGAP2		6	111250781	111251055	intron (ENST00000425364, intron 1 of 3)	lncRNA-intron (ENST00000425364, intron 1 of 3)	8116	ENST00000425364	ENSG00000231046	ENST00000425364	MFSD4B-DT		12	42213159	42213389	intron (ENST00000552928, intron 2 of 5)	protein_coding-intron (ENST00000327791, intron 2 of 4)	-2438	ENST00000551528	ENSG00000015153	ENST00000551268	YAF2
	4	125714080	125714333	intron (ENST00000667497, intron 1 of 2)	lncRNA-intron (ENST00000507203, intron 1 of 1)	10011	ENST00000510579	ENSG00000249555	ENST00000510579	TMEM248P1		1	144519583	144520119	Intergenic	Intergenic	4170	ENST00000618578	ENSG00000275291	ENST00000618578	RNVU1-26		1	48472012	48472148	promoter-TSS (ENST00000371843)	protein_coding-promoter-TSS (ENST00000371843)	5	ENST00000487543	ENSG00000132122	ENST00000371847	SPATA6
	3	122592260	122592514	intron (ENST00000483793, intron 1 of 8)	protein_coding-intron (ENST00000464300, intron 1 of 11)	-2137	ENST00000465304	ENSG00000173200	ENST00000483793	PARP15		14	102737966	102738229	Intergenic	Intergenic	17075	ENST00000560472	ENSG00000089902	ENST00000559597	RCOR1		6	158188696	158188825	exon (ENST00000689383, exon 3 of 3)	protein_coding-exon (ENST00000689383, exon 3 of 3)	13106	ENST00000689018	ENSG00000272047	ENST00000689809	GTF2H5
	15	85526370	85526529	intron (ENST00000560302, intron 3 of 3)	protein_coding-intron (ENST00000361243, intron 3 of 36)	-17591	ENST00000558166	ENSG00000170776	ENST00000558009	AKAP13		1	15075978	15076240	intron (ENST00000636203, intron 10 of 16)	protein_coding-intron (ENST00000376030, intron 8 of 14)	76349	ENST00000404665	ENSG00000175147	ENST00000660005	TMEM51-AS1		3	13028499	13028707	intron (ENST00000613206, intron 1 of 13)	protein_coding-intron (ENST00000613206, intron 1 of 13)	-6007	ENST00000646269	ENSG00000144711	ENST00000473088	IQSEC1
	15	77525316	77525813	promoter-TSS (ENST00000561283)	lncRNA-promoter-TSS (ENST00000561283)	24	ENST00000561283	ENSG00000259362	ENST00000561283			2	60756115	60756236	promoter-TSS (ENST00000238714)	protein_coding-promoter-TSS (ENST00000238714)	-78	ENST00000496283	ENSG00000115421	ENST00000483370	PAPOLG		22	42800771	42800994	intron (ENST00000437119, intron 13 of 14)	protein_coding-intron (ENST00000263245, intron 14 of 15)	-6569	ENST00000616842	ENSG00000274717	ENST00000616842
	16	14514487	14515013	intron (ENST00000697474, intron 21 of 22)	protein_coding-intron (ENST00000341484, intron 21 of 23)	-13061	ENST00000564882	ENSG00000140694	ENST00000563697	PARN		1	51058876	51059667	promoter-TSS (ENST00000578133)	miRNA-promoter-TSS (ENST00000578133)	-566	ENST00000578133	ENSG00000265538	ENST00000578133	MIR4421		16	27461788	27461970	promoter-TSS (ENST00000567806)	protein_coding-promoter-TSS (ENST00000567806)	-899	ENST00000567806	ENSG00000077235	ENST00000564747	GTF3C1
	11	66292841	66293077	intron (ENST00000327259, intron 1 of 1)	protein_coding-intron (ENST00000327259, intron 1 of 1)	1065	ENST00000327259	ENSG00000179292	ENST00000327259	TMEM151A		7	108253752	108254064	intron (ENST00000456431, intron 2 of 4)	protein_coding-intron (ENST00000351718, intron 3 of 27)	-10668	ENST00000417701	ENSG00000091129	ENST00000445634	NRCAM		2	219498711	219499056	promoter-TSS (ENST00000313597)	protein_coding-promoter-TSS (ENST00000313597)	-1	ENST00000684412	ENSG00000144591	ENST00000683106	GMPPA
	10	45466755	45467224	intron (ENST00000602712, intron 3 of 4)	protein_coding-intron (ENST00000319836, intron 3 of 6)	-4785	ENST00000476962	ENSG00000165406	ENST00000319836	MARCHF8		11	75627997	75628310	intron (ENST00000526740, intron 1 of 3)	protein_coding-intron (ENST00000304771, intron 1 of 3)	10434	ENST00000530435	ENSG00000254630	ENST00000530435			2	226799817	226800042	promoter-TSS (ENST00000305123)	protein_coding-promoter-TSS (ENST00000305123)	-109	ENST00000305123	ENSG00000169047	ENST00000498335	IRS1
	10	101566074	101566583	Intergenic	Intergenic	-4232	ENST00000470165	ENSG00000166171	ENST00000434727	DPCD		2	42600137	42600362	intron (ENST00000430763, intron 4 of 8)	protein_coding-intron (ENST00000405094, intron 3 of 16)	-13426	ENST00000491314	ENSG00000057935	ENST00000491314	MTA3		22	23281416	23281878	intron (ENST00000427791, intron 6 of 7)	protein_coding-intron (ENST00000305877, intron 8 of 22)	-1562	ENST00000487968	ENSG00000186716	ENST00000475025	BCR
	2	240024527	240024693	intron (ENST00000476216, intron 1 of 8)	protein_coding-intron (ENST00000476216, intron 1 of 8)	696	ENST00000404554	ENSG00000130414	ENST00000414580	NDUFA10		1	233005615	233006028	intron (ENST00000462233, intron 14 of 19)	protein_coding-intron (ENST00000258229, intron 28 of 33)	-6194	ENST00000497623	ENSG00000135749	ENST00000258229	PCNX2		1	203089511	203089956	promoter-TSS (ENST00000309502)	protein_coding-promoter-TSS (ENST00000309502)	-921	ENST00000309502	ENSG00000163485	ENST00000464019	ADORA1
	1	17545549	17546075	intron (ENST00000361221, intron 1 of 28)	protein_coding-intron (ENST00000361221, intron 1 of 28)	6114	ENST00000361221	ENSG00000074964	ENST00000375415	ARHGEF10L		16	4106985	4107343	intron (ENST00000572288, intron 1 of 3)	protein_coding-intron (ENST00000294016, intron 2 of 10)	6761	ENST00000571467	ENSG00000162104	ENST00000571467	ADCY9		2	13653008	13653179	Intergenic	Intergenic	-69955	ENST00000420828	ENSG00000227718	ENST00000420828
	7	149926414	149926554	Intergenic	Intergenic	-16780	ENST00000297369	ENSG00000224016	ENST00000297369			10	125684378	125685071	intron (ENST00000607914, intron 1 of 2)	lncRNA-intron (ENST00000415305, intron 1 of 4)	1431	ENST00000449693	ENSG00000228021	ENST00000597502			17	16989200	16989448	intron (ENST00000419151, intron 2 of 2)	lncRNA-intron (ENST00000419151, intron 2 of 2)	995	ENST00000419151	ENSG00000230969	ENST00000419151	LINC02090
	3	151539089	151539302	Intergenic	Intergenic	26800	ENST00000577504	ENSG00000264330	ENST00000577504	MIR5186		10	114680706	114681022	intron (ENST00000651092, intron 1 of 15)	protein_coding-intron (ENST00000369256, intron 1 of 23)	3593	ENST00000392955	ENSG00000099204	ENST00000369256	ABLIM1		20	52473299	52473486	intron (ENST00000656362, intron 3 of 6)	lncRNA-intron (ENST00000454600, intron 4 of 6)	9599	ENST00000615470	ENSG00000275958	ENST00000615470
	1	66805137	66805274	Intergenic	Intergenic	-3929	ENST00000304526	ENSG00000172410	ENST00000304526	INSL5		18	8972014	8972549	exon (ENST00000668687, exon 1 of 2)	lncRNA-exon (ENST00000668687, exon 1 of 2)	657	ENST00000668687	ENSG00000286765	ENST00000668687			22	38460679	38460833	Intergenic	Intergenic	-5557	ENST00000303592	ENSG00000168135	ENST00000303592	KCNJ4
	17	29645491	29645694	exon (ENST00000582881, exon 1 of 1)	lncRNA-exon (ENST00000582881, exon 1 of 1)	255	ENST00000582881	ENSG00000265625	ENST00000582881			20	63187596	63187766	Intergenic	Intergenic	-6778	ENST00000423020	ENSG00000231977	ENST00000691615			11	57530726	57531062	promoter-TSS (ENST00000257245)	protein_coding-promoter-TSS (ENST00000257245)	-91	ENST00000525587	ENSG00000134809	ENST00000257245	TIMM10
	14	93066143	93066368	exon (ENST00000556185, exon 1 of 6)	protein_coding-exon (ENST00000556185, exon 1 of 6)	103	ENST00000556185	ENSG00000100605	ENST00000557309	ITPK1		18	55641599	55641860	intron (ENST00000654829, intron 2 of 8)	protein_coding-intron (ENST00000568169, intron 1 of 9)	-5702	ENST00000398339	ENSG00000196628	ENST00000562607	TCF4		19	38849219	38849348	promoter-TSS (ENST00000600233)	protein_coding-promoter-TSS (ENST00000600233)	85	ENST00000600233	ENSG00000104824	ENST00000600233	HNRNPL
	2	167684782	167685023	intron (ENST00000392690, intron 3 of 4)	protein_coding-intron (ENST00000392690, intron 3 of 4)	31163	ENST00000397819	ENSG00000214211	ENST00000397819	CTAGE14P		10	84424791	84425094	promoter-TSS (ENST00000493409)	protein_coding-promoter-TSS (ENST00000493409)	3	ENST00000543283	ENSG00000107771	ENST00000494586	CCSER2		9	95048475	95048782	promoter-TSS (ENST00000489562)	protein_coding-promoter-TSS (ENST00000489562)	-140	ENST00000489562	ENSG00000148120	ENST00000478603	AOPEP
	2	224948977	224949137	intron (ENST00000698070, intron 1 of 57)	protein_coding-intron (ENST00000258390, intron 1 of 55)	-1992	ENST00000409592	ENSG00000135905	ENST00000474102	DOCK10		15	95931016	95931420	Intergenic	Intergenic	-59364	ENST00000619812	ENSG00000275443	ENST00000619812			2	122077994	122078116	intron (ENST00000657880, intron 2 of 8)	lncRNA-intron (ENST00000657880, intron 2 of 8)	175554	ENST00000657880	ENSG00000286481	ENST00000655733
	2	38262160	38262453	Intergenic	Intergenic	-22716	ENST00000450854	ENSG00000227292	ENST00000450854			8	3766001	3766331	intron (ENST00000635120, intron 5 of 69)	protein_coding-intron (ENST00000400186, intron 5 of 67)	-57670	ENST00000518151	ENSG00000183117	ENST00000520561	CSMD1		1	9766884	9767085	intron (ENST00000377298, intron 2 of 18)	protein_coding-intron (ENST00000361311, intron 2 of 17)	-13838	ENST00000603781	ENSG00000271264	ENST00000603781	MZT1P1
	3	177709198	177709423	intron (ENST00000446548, intron 1 of 1)	lncRNA-intron (ENST00000439009, intron 1 of 1)	-8238	ENST00000611065	ENSG00000277241	ENST00000611065			17	57724045	57724568	Intergenic	Intergenic	20993	ENST00000299415	ENSG00000166329	ENST00000299415	CCDC182		10	124744229	124744694	promoter-TSS (ENST00000280780)	protein_coding-promoter-TSS (ENST00000280780)	-83	ENST00000337318	ENSG00000189319	ENST00000392754	FAM53B
	19	16873659	16873856	intron (ENST00000595541, intron 5 of 9)	protein_coding-intron (ENST00000248054, intron 14 of 18)	-2174	ENST00000595049	ENSG00000127511	ENST00000601141	SIN3B		4	76238300	76238533	intron (ENST00000515589, intron 1 of 1)	protein_coding-intron (ENST00000510197, intron 2 of 7)	2147	ENST00000515589	ENSG00000189157	ENST00000511946	FAM47E		15	68818457	68818590	promoter-TSS (ENST00000267918)	protein_coding-promoter-TSS (ENST00000267918)	302	ENST00000560188	ENSG00000258484	ENST00000560188	SPESP1
	X	68865931	68866358	Intergenic	Intergenic	37123	ENST00000204961	ENSG00000090776	ENST00000204961	EFNB1		6	39888632	39888914	TTS (ENST00000420293)	lncRNA-TTS (ENST00000420293)	158	ENST00000607675	ENSG00000235033	ENST00000437947	DAAM2-AS1		7	32591628	32591863	intron (ENST00000417811, intron 18 of 21)	unprocessed_pseudogene-intron (ENST00000417811, intron 18 of 21)	10954	ENST00000497020	ENSG00000105778	ENST00000409301	AVL9
	3	15306520	15306645	intron (ENST00000450625, intron 2 of 4)	protein_coding-intron (ENST00000383791, intron 2 of 8)	25481	ENST00000459627	ENSG00000131370	ENST00000408919	SH3BP5		2	238521667	238522349	intron (ENST00000446979, intron 2 of 2)	lncRNA-intron (ENST00000446979, intron 2 of 2)	-32533	ENST00000653335	ENSG00000234279	ENST00000448543	LINC01937		11	47130851	47130973	promoter-TSS (ENST00000532022)	lncRNA-promoter-TSS (ENST00000532022)	-111	ENST00000532022	ENSG00000255520	ENST00000532022
	18	10304900	10305337	intron (ENST00000669383, intron 1 of 2)	lncRNA-intron (ENST00000669383, intron 1 of 2)	7819	ENST00000669383	ENSG00000287065	ENST00000669383			4	8585611	8586256	intron (ENST00000504255, intron 1 of 1)	protein_coding-intron (ENST00000382487, intron 2 of 2)	3142	ENST00000504255	ENSG00000155269	ENST00000509216	GPR78		1	201713539	201713776	intron (ENST00000685211, intron 6 of 33)	protein_coding-intron (ENST00000367296, intron 2 of 29)	-5851	ENST00000577455	ENSG00000264802	ENST00000577455	MIR5191
	4	105416434	105416710	intron (ENST00000506815, intron 6 of 6)	protein_coding-intron (ENST00000341695, intron 7 of 11)	9575	ENST00000364047	ENSG00000200917	ENST00000364047	RNU6-553P		17	41786437	41786823	promoter-TSS (ENST00000310706)	protein_coding-promoter-TSS (ENST00000310706)	68	ENST00000310706	ENSG00000173801	ENST00000449889	JUP		16	67893072	67893204	promoter-TSS (ENST00000291041)	protein_coding-promoter-TSS (ENST00000291041)	-116	ENST00000291041	ENSG00000159792	ENST00000291041	PSKH1
	10	17955857	17956391	intron (ENST00000377374, intron 2 of 11)	protein_coding-intron (ENST00000377369, intron 2 of 12)	4206	ENST00000377369	ENSG00000148482	ENST00000377369	SLC39A12		7	4739770	4740110	promoter-TSS (ENST00000460979)	protein_coding-promoter-TSS (ENST00000460979)	-919	ENST00000460979	ENSG00000164916	ENST00000328914	FOXK1		3	65871845	65871988	TTS (ENST00000460754)	lncRNA-TTS (ENST00000460754)	-21900	ENST00000472514	ENSG00000240175	ENST00000472514	MAGI1-AS1
	1	172662802	172662952	intron (ENST00000367721, intron 2 of 3)	protein_coding-intron (ENST00000340030, intron 1 of 2)	3733	ENST00000340030	ENSG00000117560	ENST00000367721	FASLG		10	3735280	3735585	Intergenic	Intergenic	-13534	ENST00000661014	ENSG00000229672	ENST00000661014			3	52057152	52057480	promoter-TSS (ENST00000495880)	protein_coding-promoter-TSS (ENST00000495880)	-745	ENST00000495880	ENSG00000164086	ENST00000495880	DUSP7
	12	126494818	126495067	Intergenic	Intergenic	16769	ENST00000422539	ENSG00000255853	ENST00000422539			22	20794685	20794981	intron (ENST00000484220, intron 1 of 4)	protein_coding-intron (ENST00000255882, intron 18 of 54)	1325	ENST00000484220	ENSG00000241973	ENST00000494113	PI4KA		3	37625901	37626051	intron (ENST00000422441, intron 15 of 15)	protein_coding-intron (ENST00000264741, intron 15 of 27)	-52763	ENST00000458743	ENSG00000239105	ENST00000458743	RNU7-73P
	16	11050192	11050392	intron (ENST00000703130, intron 16 of 22)	protein_coding-intron (ENST00000409552, intron 16 of 20)	-6264	ENST00000615581	ENSG00000274038	ENST00000615581			22	31906488	31906834	TTS (ENST00000642956)	protein_coding-TTS (ENST00000642956)	9026	ENST00000497340	ENSG00000100150	ENST00000643948	DEPDC5		12	66636873	66637015	intron (ENST00000538373, intron 1 of 4)	protein_coding-intron (ENST00000359742, intron 1 of 24)	9428	ENST00000696989	ENSG00000155974	ENST00000536215	GRIP1
	10	102592446	102592824	exon (ENST00000369899, exon 4 of 11)	protein_coding-exon (ENST00000369899, exon 4 of 11)	1111	ENST00000384302	ENSG00000207029	ENST00000384302	RNU6-43P		16	83715241	83715796	intron (ENST00000565904, intron 2 of 2)	protein_coding-intron (ENST00000268613, intron 11 of 14)	2380	ENST00000565904	ENSG00000288554	ENST00000565904			2	26740456	26740953	Intergenic	Intergenic	-23580	ENST00000344420	ENSG00000213699	ENST00000414029	SLC35F6
	2	100778644	100778891	Intergenic	Intergenic	38809	ENST00000671633	ENSG00000286737	ENST00000671633			1	100622094	100622844	Intergenic	Intergenic	-5761	ENST00000648946	ENSG00000285525	ENST00000648946			8	42541547	42542194	promoter-TSS (ENST00000342228)	protein_coding-promoter-TSS (ENST00000342228)	56	ENST00000342228	ENSG00000168575	ENST00000522707	SLC20A2
	16	88235725	88235882	intron (ENST00000563190, intron 1 of 3)	lncRNA-intron (ENST00000563190, intron 1 of 3)	1018	ENST00000563190	ENSG00000261273	ENST00000563190			7	50661673	50662138	intron (ENST00000645075, intron 6 of 17)	protein_coding-intron (ENST00000335866, intron 5 of 16)	20180	ENST00000664024	ENSG00000286658	ENST00000664024			20	17662239	17662569	intron (ENST00000398782, intron 1 of 1)	protein_coding-intron (ENST00000360807, intron 1 of 24)	-1897	ENST00000246043	ENSG00000125844	ENST00000377813	RRBP1
	2	11663790	11663923	intron (ENST00000306928, intron 1 of 3)	protein_coding-intron (ENST00000306928, intron 1 of 3)	2113	ENST00000399740	ENSG00000230044	ENST00000399740	CDK8P1		15	43959087	43959225	intron (ENST00000458630, intron 1 of 14)	protein_coding-intron (ENST00000402883, intron 1 of 14)	31028	ENST00000418351	ENSG00000185607	ENST00000418351	ACTBP7		2	172442685	172442867	intron (ENST00000684293, intron 1 of 25)	protein_coding-intron (ENST00000264107, intron 1 of 25)	-14173	ENST00000441212	ENSG00000226963	ENST00000441212
	17	38675008	38675323	promoter-TSS (ENST00000621654)	protein_coding-promoter-TSS (ENST00000621654)	-208	ENST00000621654	ENSG00000273604	ENST00000621654	EPOP		3	139120407	139120881	intron (ENST00000495225, intron 1 of 3)	lncRNA-intron (ENST00000418282, intron 2 of 2)	10240	ENST00000495225	ENSG00000175110	ENST00000689286	MRPS22		2	130356115	130356323	intron (ENST00000489215, intron 1 of 3)	protein_coding-intron (ENST00000175756, intron 1 of 14)	153	ENST00000428843	ENSG00000072135	ENST00000428843	PTPN18
	6	14808556	14809332	intron (ENST00000629853, intron 2 of 3)	lncRNA-intron (ENST00000629853, intron 2 of 3)	-31328	ENST00000702363	ENSG00000234261	ENST00000656807			2	50720789	50720993	intron (ENST00000628515, intron 2 of 3)	protein_coding-intron (ENST00000401669, intron 5 of 22)	-24629	ENST00000401372	ENSG00000216191	ENST00000401372	MIR8485		15	97960826	97961011	exon (ENST00000268042, exon 1 of 8)	protein_coding-exon (ENST00000268042, exon 1 of 8)	215	ENST00000268042	ENSG00000140450	ENST00000268042	ARRDC4
	4	182144150	182144340	promoter-TSS (ENST00000505389)	lncRNA-promoter-TSS (ENST00000505389)	-50	ENST00000509012	ENSG00000177822	ENST00000505873	TENM3-AS1		22	26374676	26374987	intron (ENST00000404234, intron 14 of 16)	protein_coding-intron (ENST00000248933, intron 14 of 16)	10082	ENST00000494013	ENSG00000100095	ENST00000529632	SEZ6L		3	15310815	15310972	intron (ENST00000450625, intron 2 of 4)	protein_coding-intron (ENST00000383791, intron 2 of 8)	21170	ENST00000459627	ENSG00000131370	ENST00000412806	SH3BP5
	6	71469393	71469575	Intergenic	Intergenic	16467	ENST00000654769	ENSG00000223765	ENST00000654769	LINC01626		16	11056162	11056463	promoter-TSS (ENST00000615581)	lncRNA-promoter-TSS (ENST00000615581)	-244	ENST00000615581	ENSG00000274038	ENST00000615581			7	28408963	28409218	promoter-TSS (ENST00000424599)	protein_coding-promoter-TSS (ENST00000424599)	-245	ENST00000469531	ENSG00000146592	ENST00000396299	CREB5
	2	196599672	196599991	Intergenic	Intergenic	-6147	ENST00000645770	ENSG00000138411	ENST00000644978	HECW2		2	114489125	114489573	intron (ENST00000409163, intron 2 of 26)	protein_coding-intron (ENST00000409163, intron 2 of 26)	27746	ENST00000409163	ENSG00000175497	ENST00000461250	DPP10		14	106830709	106830962	TTS (ENST00000523776)	IG_V_pseudogene-TTS (ENST00000523776)	1217	ENST00000523776	ENSG00000253310	ENST00000523776	IGHVIII-76-1
	6	11095036	11095237	intron (ENST00000416247, intron 1 of 1)	protein_coding-intron (ENST00000376935, intron 1 of 2)	905	ENST00000376935	ENSG00000224531	ENST00000376935	SMIM13		8	124753734	124753863	Intergenic	Intergenic	-25325	ENST00000518547	ENSG00000170873	ENST00000472084	MTSS1		16	30065389	30065573	promoter-TSS (ENST00000395240)	protein_coding-promoter-TSS (ENST00000395240)	-279	ENST00000643777	ENSG00000149925	ENST00000566130	ALDOA
	8	37883545	37883841	intron (ENST00000522727, intron 1 of 4)	protein_coding-intron (ENST00000287263, intron 1 of 4)	-5576	ENST00000524118	ENSG00000156675	ENST00000524118	RAB11FIP1		16	70767908	70768039	promoter-TSS (ENST00000623298)	TEC-promoter-TSS (ENST00000623298)	-383	ENST00000623298	ENSG00000279815	ENST00000623298			3	45496695	45496861	intron (ENST00000652135, intron 15 of 21)	protein_coding-intron (ENST00000265537, intron 14 of 22)	-3763	ENST00000467936	ENSG00000011376	ENST00000467936	LARS2
	9	92723068	92723922	intron (ENST00000375512, intron 2 of 7)	protein_coding-intron (ENST00000356884, intron 2 of 6)	41317	ENST00000375512	ENSG00000185963	ENST00000356884	BICD2		10	4344598	4344891	Intergenic	Intergenic	-39502	ENST00000454152	ENSG00000224382	ENST00000434902	LINC00703		11	86524113	86524243	intron (ENST00000543262, intron 4 of 14)	protein_coding-intron (ENST00000323418, intron 4 of 8)	-26054	ENST00000525957	ENSG00000151376	ENST00000526944	ME3
	4	55888675	55888954	promoter-TSS (ENST00000504321)	protein_coding-promoter-TSS (ENST00000504321)	4	ENST00000504321	ENSG00000090989	ENST00000346134	EXOC1		5	116989933	116990538	Intergenic	Intergenic	29444	ENST00000504977	ENSG00000250650	ENST00000504977			18	32092482	32092646	promoter-TSS (ENST00000257190)	protein_coding-promoter-TSS (ENST00000257190)	-46	ENST00000578107	ENSG00000134758	ENST00000578914	RNF138
	9	36488560	36488701	Intergenic	Intergenic	-1082	ENST00000488058	ENSG00000137075	ENST00000377877	RNF38		X	39729956	39730963	Intergenic	Intergenic	56364	ENST00000581157	ENSG00000264618	ENST00000581157	RN7SL732P		1	39491263	39491436	promoter-TSS (ENST00000331593)	protein_coding-promoter-TSS (ENST00000331593)	-287	ENST00000331593	ENSG00000183682	ENST00000331593	BMP8A
	3	189934980	189935170	Intergenic	Intergenic	29046	ENST00000490940	ENSG00000090530	ENST00000463171	P3H2		2	113260967	113261202	intron (ENST00000665814, intron 2 of 3)	protein_coding-intron (ENST00000263334, intron 2 of 11)	-2278	ENST00000623031	ENSG00000189223	ENST00000661674	PAX8-AS1		2	199985750	199985911	intron (ENST00000435773, intron 3 of 4)	protein_coding-intron (ENST00000435773, intron 3 of 4)	26564	ENST00000469156	ENSG00000162972	ENST00000435773	MAIP1
	1	19988184	19988449	Intergenic	Intergenic	-7900	ENST00000375111	ENSG00000188257	ENST00000482011	PLA2G2A		17	30706920	30707319	Intergenic	Intergenic	-2180	ENST00000578070	ENSG00000264538	ENST00000578195	SUZ12P1		2	100730430	100730656	Intergenic	Intergenic	-7661	ENST00000443030	ENSG00000228488	ENST00000443030
	7	1409591	1410089	Intergenic	Intergenic	27771	ENST00000493998	ENSG00000164877	ENST00000297508	MICALL2		1	203263315	203263914	intron (ENST00000460619, intron 1 of 2)	protein_coding-intron (ENST00000460619, intron 1 of 2)	-2752	ENST00000513472	ENSG00000133063	ENST00000506427	CHIT1		11	48004119	48004242	intron (ENST00000698881, intron 1 of 24)	protein_coding-intron (ENST00000418331, intron 1 of 24)	11675	ENST00000533964	ENSG00000254879	ENST00000533964	PTPRJ-AS1
	1	175073150	175073333	intron (ENST00000239462, intron 1 of 18)	protein_coding-intron (ENST00000239462, intron 1 of 18)	-4178	ENST00000621086	ENSG00000120332	ENST00000239462	TNN		20	64069132	64069382	promoter-TSS (ENST00000465433)	protein_coding-promoter-TSS (ENST00000465433)	-207	ENST00000465433	ENSG00000171703	ENST00000461072	TCEA2		10	124956917	124957055	intron (ENST00000359653, intron 1 of 8)	protein_coding-intron (ENST00000359653, intron 1 of 8)	-10554	ENST00000449984	ENSG00000226899	ENST00000449984
	2	207617031	207617734	intron (ENST00000461419, intron 3 of 3)	protein_coding-intron (ENST00000272839, intron 3 of 3)	-4356	ENST00000477919	ENSG00000144401	ENST00000448823	METTL21A		17	4162856	4163092	promoter-TSS (ENST00000573371)	lncRNA-promoter-TSS (ENST00000573371)	-936	ENST00000573371	ENSG00000263165	ENST00000573371			4	26320658	26320786	promoter-TSS (ENST00000348160)	protein_coding-promoter-TSS (ENST00000348160)	-3	ENST00000514380	ENSG00000168214	ENST00000681484	RBPJ
	17	30964930	30965159	exon (ENST00000579561, exon 2 of 2)	lncRNA-exon (ENST00000579561, exon 2 of 2)	456	ENST00000579561	ENSG00000265743	ENST00000579561	LINC02978		13	32362650	32362911	intron (ENST00000700202, intron 3 of 12)	protein_coding-intron (ENST00000380152, intron 17 of 26)	6254	ENST00000700202	ENSG00000139618	ENST00000680887	BRCA2		7	155297440	155297638	promoter-TSS (ENST00000340368)	protein_coding-promoter-TSS (ENST00000340368)	2	ENST00000609974	ENSG00000273117	ENST00000609974	INSIG1-DT
	17	13544930	13545180	intron (ENST00000284110, intron 1 of 1)	protein_coding-intron (ENST00000284110, intron 1 of 1)	-1409	ENST00000408771	ENSG00000221698	ENST00000408771	MIR548H3		2	10073344	10073606	intron (ENST00000477304, intron 1 of 2)	protein_coding-intron (ENST00000381813, intron 1 of 2)	6936	ENST00000381813	ENSG00000205795	ENST00000477304	CYS1		1	180918530	180918652	intron (ENST00000367588, intron 3 of 8)	protein_coding-intron (ENST00000367588, intron 3 of 8)	5437	ENST00000496210	ENSG00000135835	ENST00000367588	KIAA1614
[truncated: 25,324 more rows]

## Sheet: Supplementary Data 4
	Supplementary Data 4. ChIP-seq binding sites of flag-tagged wildtype or mutant MYOD1 in Ruch2 cells.
[truncated: 22,659 more rows]

[truncated: 3 more sheets: Supplementary Data 5, Supplementary Data 6, Supplementary Data 7]
