# Supplementary material for: MYOD1 mutation drives cancer stem cell pathways and therapy-resistance in spindle cell/sclerosing rhabdomyosarcoma
Source: Nat Commun. 2026 Jun 3;17:7129. doi: 10.1038/s41467-026-73546-7 (PMC13396186; doi:10.1038/s41467-026-73546-7)
Supplement: Supplementary file 6 — Source Data [file 41467_2026_73546_MOESM6_ESM.xlsx]

## Sheet: Figure 1a
	Figure 1a
	pHH3 staining quantification										Cleaved Caspase 3 Staining (cell number/field)
	Note: Colour_2, pHH3+, Colour_1, nuclei
	KRASG12D			KRASG12D+MYOD1			KRASG12D+L122R					G12D				G12D+MYOD1				G12D+L122R
	Sample	Cell count	% pHH3	Sample	Cell count	% pHH3	Sample	Cell count	% pHH3		Tumor 1	8	4	7	6	13	16	12	11	11	8	6	13
	Tumor 1 pHH3 40X #1.tif-(Colour_2)	228		Tumor 1 pHH3 #1-1.tif-(Colour_2)	208		Tumor 2 pHH3 #1.tif-(Colour_2)	370			Tumor 2	9	12	6	5	9	15	12	9	13	12	9	7
	Tumor 1 pHH3 40X #1.tif-(Colour_1)	762	0.299213	Tumor 1 pHH3 #1-1.tif-(Colour_1)	530	0.392453	Tumor 2 pHH3 #1.tif-(Colour_1)	636	0.581761		Tumor 3	20	13	12	14	16	14	11	12	12	16	7	9
	Tumor 1 pHH3 40X #2.tif-(Colour_2)	189		Tumor 1 pHH3 #2.tif-(Colour_2)	95		Tumor 2 pHH3 #2.tif-(Colour_2)	305			Tumor 4	4	7	5	5	9	19	16	17	4	7	5	3
	Tumor 1 pHH3 40X #2.tif-(Colour_1)	527	0.358634	Tumor 1 pHH3 #2.tif-(Colour_1)	498	0.190763	Tumor 2 pHH3 #2.tif-(Colour_1)	717	0.425384		Tumor 5	9	13	15	9	8	5	5	7	8	11	14	5
	Tumor 1 pHH3 40X #3.tif-(Colour_2)	189		Tumor 1 pHH3 #3.tif-(Colour_2)	130		Tumor 2 pHH3 #3.tif-(Colour_2)	332
	Tumor 1 pHH3 40X #3.tif-(Colour_1)	494	0.382591	Tumor 1 pHH3 #3.tif-(Colour_1)	575	0.226087	Tumor 2 pHH3 #3.tif-(Colour_1)	773	0.429495
	Tumor 1 pHH3 40X #4.tif-(Colour_2)	168		Tumor 1 pHH3 #4.tif-(Colour_2)	135		Tumor 2 pHH3 #4.tif-(Colour_2)	342				10	9.8	9	7.8	11	13.8	11.2	11.2	9.6	10.8	8.2	7.4
	Tumor 1 pHH3 40X #4.tif-(Colour_1)	678	0.247788	Tumor 1 pHH3 #4.tif-(Colour_1)	571	0.236427	Tumor 2 pHH3 #4.tif-(Colour_1)	761	0.449409
	Tumor 2 pHH3 40X #1.tif-(Colour_2)	223		Tumor 3 pHH3 #1.tif-(Colour_2)	248		Tumor 8 pHH3 #1.tif-(Colour_2)	373
	Tumor 2 pHH3 40X #1.tif-(Colour_1)	896	0.248884	Tumor 3 pHH3 #1-1.tif-(Colour_1)	787	0.315121	Tumor 8 pHH3 #1.tif-(Colour_1)	660	0.565152
	Tumor 2 pHH3 40X #2.tif-(Colour_2)	265		Tumor 3 pHH3 #2.tif-(Colour_2)	294		Tumor 8 pHH3 #2.tif-(Colour_2)	298
	Tumor 2 pHH3 40X #2.tif-(Colour_1)	921	0.287731	Tumor 3 pHH3 #2.tif-(Colour_1)	550	0.534545	Tumor 8 pHH3 #2.tif-(Colour_1)	578	0.515571
	Tumor 2 pHH3 40X #3.tif-(Colour_2)	298		Tumor 3 pHH3 #3.tif-(Colour_2)	250		Tumor 8 pHH3 #3.tif-(Colour_2)	279
	Tumor 2 pHH3 40X #3.tif-(Colour_1)	903	0.330011	Tumor 3 pHH3 #3.tif-(Colour_1)	457	0.547046	Tumor 8 pHH3 #3.tif-(Colour_1)	575	0.485217
	Tumor 2 pHH3 40X #4.tif-(Colour_2)	354		Tumor 3 pHH3 #4.tif-(Colour_2)	252		Tumor 8 pHH3 #4.tif-(Colour_2)	165
	Tumor 2 pHH3 40X #4.tif-(Colour_1)	944	0.375	Tumor 3 pHH3 #4.tif-(Colour_1)	468	0.538462	Tumor 8 pHH3 #4.tif-(Colour_1)	474	0.348101
	Tumor 3 pHH3 40X #1.tif-(Colour_2)	189		Tumor 4 pHH3 #1.tif-(Colour_2)	255		Tumor 9 pHH3 #1.tif-(Colour_2)	171
	Tumor 3 pHH3 40X #1.tif-(Colour_1)	749	0.252336	Tumor 4 pHH3 #1.tif-(Colour_1)	525	0.485714	Tumor 9 pHH3 #1.tif-(Colour_1)	246	0.695122
	Tumor 3 pHH3 40X #2.tif-(Colour_2)	187		Tumor 4 pHH3 #2.tif-(Colour_2)	268		Tumor 9 pHH3 #2.tif-(Colour_2)	182
	Tumor 3 pHH3 40X #2.tif-(Colour_1)	632	0.295886	Tumor 4 pHH3 #2.tif-(Colour_1)	545	0.491743	Tumor 9 pHH3 #2.tif-(Colour_1)	329	0.553191
	Tumor 3 pHH3 40X #3.tif-(Colour_2)	235		Tumor 4 pHH3 #3.tif-(Colour_2)	172		Tumor 9 pHH3 #3.tif-(Colour_2)	169
	Tumor 3 pHH3 40X #3.tif-(Colour_1)	735	0.319728	Tumor 4 pHH3 #3.tif-(Colour_1)	259	0.664093	Tumor 9 pHH3 #3.tif-(Colour_1)	424	0.398585
	Tumor 3 pHH3 40X #4.tif-(Colour_2)	230		Tumor 4 pHH3 #4.tif-(Colour_2)	107		Tumor 9 pHH3 #4.tif-(Colour_2)	167
	Tumor 3 pHH3 40X #4.tif-(Colour_1)	499	0.460922	Tumor 4 pHH3 #4.tif-(Colour_1)	293	0.365188	Tumor 9 pHH3 #4.tif-(Colour_1)	380	0.439474
	Tumor 4 pHH3 40X #1.tif-(Colour_2)	263		Tumor 5 pHH3 #1.tif-(Colour_2)	108		Tumor 10 pHH3 #1.tif-(Colour_2)	238
	Tumor 4 pHH3 40X #1.tif-(Colour_1)	808	0.325495	Tumor 5 pHH3 #1.tif-(Colour_1)	505	0.213861	Tumor 10 pHH3 #1.tif-(Colour_1)	354	0.672316
	Tumor 4 pHH3 40X #2.tif-(Colour_2)	248		Tumor 5 pHH3 #2.tif-(Colour_2)	112		Tumor 10 pHH3 #2.tif-(Colour_2)	168
	Tumor 4 pHH3 40X #2.tif-(Colour_1)	616	0.402597	Tumor 5 pHH3 #2.tif-(Colour_1)	523	0.214149	Tumor 10 pHH3 #2.tif-(Colour_1)	352	0.477273
	Tumor 4 pHH3 40X #3.tif-(Colour_2)	267		Tumor 5 pHH3 #3.tif-(Colour_2)	139		Tumor 10 pHH3 #3.tif-(Colour_2)	135
	Tumor 4 pHH3 40X #3.tif-(Colour_1)	762	0.350394	Tumor 5 pHH3 #3.tif-(Colour_1)	458	0.303493	Tumor 10 pHH3 #3.tif-(Colour_1)	305	0.442623
	Tumor 4 pHH3 40X #4.tif-(Colour_2)	211		Tumor 5 pHH3 #4.tif-(Colour_2)	89		Tumor 10 pHH3 #4.tif-(Colour_2)	135
	Tumor 4 pHH3 40X #4.tif-(Colour_1)	583	0.361921	Tumor 5 pHH3 #4.tif-(Colour_1)	435	0.204598	Tumor 10 pHH3 #4.tif-(Colour_1)	240	0.5625
	Tumor 5 pHH3 40X #1.tif-(Colour_2)	303		Tumor 6 pHH3 #1.tif-(Colour_2)	131		Tumor 11 pHH3 #1.tif-(Colour_2)	155
	Tumor 5 pHH3 40X #1.tif-(Colour_1)	558	0.543011	Tumor 6 pHH3 #1.tif-(Colour_1)	365	0.358904	Tumor 11 pHH3 #1.tif-(Colour_1)	294	0.527211
	Tumor 5 pHH3 40X #2.tif-(Colour_2)	232		Tumor 6 pHH3 #2.tif-(Colour_2)	139		Tumor 11 pHH3 #2.tif-(Colour_2)	148
	Tumor 5 pHH3 40X #2.tif-(Colour_1)	449	0.516704	Tumor 6 pHH3 #2.tif-(Colour_1)	421	0.330166	Tumor 11 pHH3 #2.tif-(Colour_1)	301	0.491694
	Tumor 5 pHH3 40X #3.tif-(Colour_2)	232		Tumor 6 pHH3 #3.tif-(Colour_2)	170		Tumor 11 pHH3 #3.tif-(Colour_2)	191
	Tumor 5 pHH3 40X #3.tif-(Colour_1)	492	0.471545	Tumor 6 pHH3 #3.tif-(Colour_1)	436	0.389908	Tumor 11 pHH3 #3.tif-(Colour_1)	342	0.55848
	Tumor 5 pHH3 40X #4.tif-(Colour_2)	220		Tumor 6 pHH3 #4.tif-(Colour_2)	143		Tumor 11 pHH3 #4.tif-(Colour_2)	205
	Tumor 5 pHH3 40X #4.tif-(Colour_1)	524	0.419847	Tumor 6 pHH3 #4.tif-(Colour_1)	387	0.369509	Tumor 11 pHH3 #4.tif-(Colour_1)	403	0.508685
		Average	0.362512		Average	0.368612		Average	0.506362
		STD	0.0858548		STD	0.137312		STD	0.0868499

## Sheet: Figure 1b
	Figure 1b
	TuAB fish onset					TuAB fish survial
	Dpf	G12D (33)	G12D+MYOD1 (33)	G12D+L122R(51)		Dpf	G12D (24)	G12D+MYOD1 (18)	G12D+L122R(40)
	15	1	1	1		15			1
	15	1	1	1		15			1
	15	1	1	1		15			1
	15	1	1	1		15	1		1
	15	1	1	1		20	1
	15	1	1	1		20	1
	15	1	1	1		21	1
	15	1	1	1		21	1
	15	1	1	1		22		1	1
	15	1	1	1		22			1
	15	1	1	1		22			1
	15	1	1	1		22			1
	15	1	1	1		22			1
	15	1	1	1		23			1
	15	1	1	1		23			1
	15		1	1		23			1
	15		1	1		23			1
	15		1	1		23			1
	15			1		23			1
	15			1		23			1
	20	1	1	1		24			1
	20	1	1	1		28			1
	20	1	1	1		28			1
	20	1	1	1		28			1
	20	1	1	1		28			1
	20	1	1	1		28			1
	20	1		1		29	1		1
	20			1		31		1
	20			1		31		1
	20			1		32	1	1
	20			1		32	1
	20			1		32	1
	20			1		32	1
	20			1		33	1		1
	20			1		33			1
	30	1	1	1		33			1
	30	1	1	1		33			1
	30	1	1	1		33			1
	30	1	1	1		34			1
	30	1	1	1		36	1
	30	1	1	1		41		1
	30	1	1	1		41		1
	30	1	1	1		41		1	1
	30			1		42		1	1
	30			1		43	1
	30			1		53			1
	30			1		54	1	1
	40	1	1	1		55			1
	40			1		56	1
	50			1		56	1
	60	1		1		58			1
	60	1				59		1	1
	70	0	0	0		63		1
	70	0	0	0		64	1
	70	0	0	0		67	1
	70	0	0	0		68			1
	70	0	0	0		69			1
	70	0	0	0		69			1
	70	0	0	0		71		1
	70	0	0	0		72			1
	70	0	0	0		77		1
	70	0	0	0		78		1
	70	0	0	0		78		1	1
	70	0	0	0		79		1
	70	0	0	0		81	1
	70	0	0	0		81	1
	70	0	0	0		83	1
	70	0	0	0		83	1
	70	0	0	0		86		1
	70	0	0	0		91	1
	70	0	0	0		91	1
	70	0	0	0		96		1
	70	0	0	0		Animals followed	24	18	40
	70	0	0	0
	70	0	0	0
	70	0	0	0
	70	0	0	0
	70	0	0	0
	70	0	0	0
	70	0	0	0
	70	0	0	0
	70	0	0	0
	70	0	0	0
	70	0	0	0
	70	0	0	0
	70	0	0	0
	70	0	0	0
	70	0	0	0
	70	0	0	0
	70	0	0	0
	70	0	0	0
	70	0	0	0
	70	0	0	0
	70	0	0	0
	70	0	0	0
	70	0	0	0
	70	0	0	0
	70	0	0	0
	70	0	0	0
	70	0	0	0
	70	0	0	0
	70	0	0	0
	70	0	0	0
	70	0	0	0
	70	0	0	0
	70	0	0	0
	70	0	0	0
	70	0	0	0
	70	0	0	0
	70	0	0	0
	70	0	0	0
	70	0	0	0
	70	0	0	0
	70	0	0	0
	70	0	0	0
	70	0	0
	70	0	0
	70	0	0
	70	0	0
	70	0	0
	70	0	0
	70	0	0
	70	0	0
	70	0	0
	70	0	0
	70	0	0
	70	0	0
	70	0	0
	70	0	0
	70	0	0
	70	0	0
	70		0
	70		0
	70		0
	70		0
	Total tumor fish	33	33	51
	Note: "1" indicates occurence, "0" indicates negative event
	Days post-fertilization (Dpf)

## Sheet: Figure 1e
	Figure 1e
	Dpt	G12D+L122R #1	G12D+L122R #2	G12D+L122R #3	G12D+L122R #4	G12D #1	G12D #2	G12D #3	G12D #4
	14	1
	14	1
	14	1
	14	1
	14	1
	14	1
	14	1
	14	1
	28	1
	28	1
	39	1
	19		1
	19		1
	19		1
	19		1
	19		1
	19		1
	32		1
	32		1
	42		1
	42		1
	19			1
	19			1
	19			1
	19			1
	19			1
	32			1
	32			1
	32			1
	32			1
	32			1
	42			1
	74			1
	17				1
	17				1
	17				1
	17				1
	17				1
	17				1
	17				1
	29				1
	29				1
	42				1
	42				1
	75				0
	22					1
	43					1
	47					1
	47					1
	47					1
	47					1
	75					0
	75					0
	75					0
	75					0
	22						1
	35						1
	35						1
	35						1
	46						1
	46						1
	75						0
	75						0
	75						0
	75						0
	75						0
	75						0
	75						0
	12							1
	12							1
	34							1
	40							1
	75							0
	75							0
	75							0
	75							0
	75							0
	75							0
	75							0
	19								1
	19								1
	33								1
	42								1
	75								0
	75								0
	75								0
	75								0
	75								0
	75								0
	Note: "1" indicates occurence, "0" indicates negative event
	Days post-transplant (Dpt)

## Sheet: Figure 1f
	Figure 1f.
	rag2-KRASG12D											rag2-KRASG12D + rag2-MYOD1L122R
	Cells transplanted	Tumor 1	Tumor 2	Tumor 3	MH-tumor 1	MH-tumor 2	MH-tumor 3	MI-Tumor 1	MI-Tumor 2	MI-Tumor 3	MI-Tumor 4	Tumor 1	Tumor 2	Tumor 3	Tumor 4
	10000	4 of 4	4 of 5	3 of 6	6 of 6	6 of 6	6 of 8	7 of 7	5 of 6	6 of 6	5 of 6	6 of 6	4 of 4	5 of 5	6 of 6
	1000	1 of 8	1 of 6	5 of 8	2 of 7	6 of 8	1 of 8	2 of 6	2 of 7	6 of 8	1 of 8	5 of 8	4 of 6	4 of 6	4 of 8
	100	1 of 8	0 of 10	2 of 10	0 of 8	1 of 8	0 of 8	0 of 9	0 of 8	1 of 8	0 of 8	1 of 7	2 of 5	3 of 8	3 of 10
	10	1 of 9	1 of 11	0 of 11	NA	NA	NA	NA	NA	NA	NA	1 of 11	1 of 8	0 of 8	1 of 12
	TPC#	1 in 2513	1 in 5067	1 in 4641	1 in 2657	1 in 726	1 in 7388	1 in 2382	1 in 4810	1 in 726	1 in 6129	1 in 823	1 in 558	1 in 599	1 in 821
	95% CI (1 in # cells)	960-6508	1998-12856	2002-10758	1053-6704	329-1600	3368-16209	923-6143	2033-11379	329-1600	2598-14457	368-1841	228-1363	254-1410	375-1794
	Note: MH-tumors are from published Hayes et, al, datasets with PMID: 29499154; MI-tumors are from Ignatius datasets with PMID: 28614716.

## Sheet: Figure 2a
Figure 2a. RUCH2 OE
anti-Histone 3 (H3)
anti-MEF2C
anti-HA
anti-MYOD1

## Sheet: Figure 2b
Figure 2b. RD OE
anti-MYOD1
anti-HA
anti-MF20
anti-MYOG
anti-MEF2C
anti-Histone 3 (H3)

## Sheet: Figure 2c
Figure 2c. RD HDR
anti-MYOD1
anti-MF20
anti-MYOG
anti-Histone 3 (H3)

## Sheet: Figure 2d
		Figure 2d
		Ruch2 OE	Samples	DAPI	MEF2C	MEF2C fraction
			MYOD1WT (-D)	85	20	0.235294
				93	22	0.236559
				91	18	0.197802	Average	STD
				79	10	0.126582	0.199059	0.0515548
			MYOD1WT (+D)	84	20	0.238095
				70	18	0.257143
				65	16	0.246154	Average	STD
				47	13	0.276596	0.254497	0.0166731
			MYOD1L122R (-D)	97	17	0.175258
				90	24	0.266667
				101	20	0.19802	Average	STD
				105	14	0.133333	0.193319	0.0557568
			MYOD1L122R (+D)	48	4	0.0833333
				41	4	0.097561
				42	3	0.0714286	Average	STD
				42	3	0.0714286	0.0809379	0.012422
		RD OE	MYOD1WT (-D)	194	44	0.226804
				176	46	0.261364
				174	42	0.241379	Average	STD
				223	50	0.224215	0.23844	0.0170479
			MYOD1WT (+D)	154	43	0.279221
				137	52	0.379562
				180	57	0.316667
				137	51	0.372263	Average	STD
				121	51	0.421488	0.372495	0.0430777
			MYOD1L122R (-D)	254	37	0.145669
				274	29	0.105839
				276	37	0.134058	Average	STD
				252	41	0.162698	0.137066	0.0239108
			MYOD1L122R (+D)	265	23	0.086792
				289	33	0.114187
				331	18	0.054381	Average	STD
				340	18	0.052941	0.0770752	0.0292642
		RD HDR	WT1	318	29	0.091195
				226	16	0.070796
				373	33	0.088472	Average	STD
				360	48	0.133333	0.095949	0.0265125
			WT2	302	30	0.099338
				273	25	0.091575
				323	29	0.089783	Average	STD
				315	23	0.073016	0.088428	0.01108
			DE1	383	30	0.078329
				331	27	0.081571
				390	20	0.051282	Average	STD
				329	18	0.054711	0.0664732	0.0156804
			DE2	301	27	0.089701
				308	26	0.084416
				281	20	0.071174	Average	STD
				271	18	0.066421	0.077928	0.010935
			LR1	272	7	0.025735
				243	3	0.012346
				232	1	0.00431	Average	STD
				271	10	0.0369	0.0198228	0.0144122
			LR2	221	8	0.036199
				140	7	0.05
				184	4	0.021739	Average	STD
				132	5	0.037879	0.0364543	0.0115776

## Sheet: Figure 2f
		Figure 2f
			Samples	Replicate	CD44+CD90+ %
		Ruch2 OE	MYOD1WT (-D)	1	23.9
				2	11.8	Average	STD
				3	9.54	15.08	7.72148
			MYOD1WT (+D)	1	11.4
				2	8.8	Average	STD
				3	6.47	8.89	2.46623
			MYOD1L122R (-D)	1	11.9
				2	22.7	Average	STD
				3	19.7	18.1	5.57494
			MYOD1L122R (+D)	1	43.3
				2	52.5	Average	STD
				3	48.5	48.1	4.61303
		RD OE	MYOD1WT (-D)	1	34.8
				2	29.9	Average	STD
				3	24.3	29.6667	5.25389
			MYOD1WT (+D)	1	19
				2	18.7	Average	STD
				3	18.7	18.8	0.173205
			MYOD1L122R (-D)	1	38.3
				2	32.1	Average	STD
				3	31.8	34.0667	3.66924
			MYOD1L122R (+D)	1	65.2
				2	68.7	Average	STD
				3	66.7	66.8667	1.75594
		RD HDR	WT1	1	16.6
				2	16	Average	STD
				3	16.3	16.3	0.3
			WT2	1	18.4
				2	22.1	Average	STD
				3	20.1	20.2	1.85203
			DE1	1	18.4
				2	12.2	Average	STD
				3	15.3	15.3	3.1
			DE2	1	13.7
				2	9.37	Average	STD
				3	11.6	11.5567	2.16533
			LR1	1	33.5
				2	26.6	Average	STD
				3	29.7	29.9333	3.45591
			LR2	1	33.4
				2	37.9	Average	STD
				3	35.4	35.5667	2.25462

## Sheet: Figure 2h,i
	Figure 2h
						TPC Frequency
		Samples	Cells seeded	Tested Replicates	Response	Lower	Estimate	Upper	p-values vs. L122R(+Dox)
	Ruch2 OE	MYOD1WT (-D)	5000	3	3	0.00139548	0.00350263	0.00879044	0.000302
			1000	3	3
			500	3	2
			100	3	2
			50	3	0
			10	3	0
		MYOD1WT (+D)	5000	3	3	0.000489428	0.00129416	0.00342196	8.26e-07
			1000	3	3
			500	3	0
			100	3	1
			50	3	0
			10	3	0
		MYOD1L122R(-D)	5000	3	3	0.00170619	0.00438789	0.0112867	0.000839
			1000	3	3
			500	3	2
			100	3	2
			50	3	1
			10	3	0
		MYOD1L122R(+D)	5000	3	3	0.0147493	0.0406504	0.112486	NA
			1000	3	3
			500	3	3
			100	3	3
			50	3	2
			10	3	2
	RD OE	MYOD1WT (-D)	500	3	3	0.00206868	0.00567601	0.0155739	1.92e-05
			100	3	0
			50	3	2
			10	3	0
			5	3	0
			1	3	0
		MYOD1WT (+D)	500	3	3	0.00287522	0.00784991	0.0214316	0.000102
			100	3	1
			50	3	1
			10	3	0
			5	3	1
			1	3	0
		MYOD1L122R(-D)	500	3	3	0.00691563	0.0176056	0.0448229	0.00533
			100	3	2
			50	3	3
			10	3	0
			5	3	0
			1	3	0
		MYOD1L122R(+D)	500	3	3	0.0436681	0.11976	0.327869	NA
			100	3	3
			50	3	3
			10	3	1
			5	3	3
			1	3	0
	HDR	WT/WT	5000	6	6	0.0151745	0.0297885	0.0584795	0.000799
			500	6	6
			100	6	5
			50	6	5
			10	6	3
			1	6	0
		del/WT	5000	6	6	0.0135135	0.0263783	0.0515464	0.000377
			500	6	6
			100	6	5
			50	6	5
			10	6	2
			1	6	0
		L122R/WT	5000	6	6	0.0746269	0.180832	0.438596	NA
			500	6	6
			100	6	6
			50	6	6
			10	6	4
			1	6	3

[truncated: 61 more sheets: Figure 3a, Figure 3b, Figure 3c, Figure 3d, Figure 5a, Figure 5b, Figure 6d, Figure 6e, Figure 6f, Figure 6g, Figure 6h, Figure 6i, Figure 6j, Figure 6k, Figure 6l, Figure 7a, Figure 7c, Figure 7f, Figure 7g, Figure 7h …]
